# Supplementary material for: Genomic consequences of selection and genome-wide association mapping in soybean
Source: BMC Genomics. 2015 Sep 3;16(1):671. doi: 10.1186/s12864-015-1872-y (PMC4559069; doi:10.1186/s12864-015-1872-y)
Supplement: Additional file 3: — Detail Information of 125 selection features and corresponding candidate genes. (XLSX 37 kb) [file 12864_2015_1872_MOESM3_ESM.xlsx]

## Sheet: Sheet1
Additional file 3 Detail Information of 125 selection features and corresponding candidate genes
Feature #	Chromosome	Position	XP-CLR	Gene name	Annotations	Function/association	References2
1	1	2644939	10.8747
1	1	2724939	13.2539	Glyma.01g026700(AlaAt2)	Alanine-2-oxoglutarate aminotransferase	synthesis of amino acids	Li et al. 2014
1	1	2824939	10.4007
1	1	2844939	11.4055
2	1	31904939	9.56723
2	1	31924939	9.91853	Glyma.01g097100	Mitochondrial substrate carrier family protein	Mitochondrial carrier protein
2	1	31944939	10.1929
2	1	31964939	10.1425
3	1	34744939	10.364	Glyma.01g103100	DEHYDROGENASE RELATED	metabolic process
4	1	47424939	10.9855	Glyma.01g142400	Carbohydrate metabolic process	(fruit removal response)
5	2	911238	10.295	Glyma.02g008800	Microtubule-associated anchor protein	Microtubule-associated anchor	Li et al. 2014
6	2	6271238	11.3933	Glyma.02g070600	NAC domain containing protein 87	regulation of transcription, DNA-templated
6	2	6291238	11.815
6	2	6311238	11.6087
6	2	6331238	12.2354
6	2	6391238	11.1111
6	2	6411238	10.0376
6	2	6531238	12.4009
6	2	6551238	12.9412
6	2	6571238	12.0193
6	2	6631238	9.67076
7	2	10171238	12.1218	Glyma.02g106300	Fatty acid/sphingolipid desaturase	lipid metabolic process
7	2	10231238	11.5932
81	2	14311238	10.2715	Glyma.02g138100	Plant stearoyl-acyl-carrier-protein desaturase	fatty acid metabolic process	Liu et al. 2009
9	2	21871238	9.70069
9	2	21891238	10.2695
9	2	21911238	11.0251
9	2	21931238	12.0069
9	2	21951238	13.4066
9	2	21971238	15.3917
9	2	21991238	18.6244
9	2	22011238	24.7237	Glyma.02g163400	TTF-type zinc finger protein	protein dimerization activity
9	2	22031238	19.2848
9	2	22051238	21.1765
10	2	22091238	16.8365
10	2	22111238	16.4271
10	2	22131238	14.6811
10	2	22151238	13.1846
10	2	22171238	12.0287
10	2	22191238	11.1209
10	2	22211238	10.4042
10	2	22231238	9.82211
11	2	22511238	12.5499
11	2	22531238	14.5248
11	2	22551238	10.0252	Glyma.02g163900	urease accessory protein D	nitrogen compound metabolic process
11	2	22571238	16.0446
12	2	22811238	15.3325	Glyma.02g164100	4'-phosphopantetheinyl transferase	magnesium ion binding
13	2	43091238	10.8057
13	2	43231238	9.96123
13	2	43311238	10.852
13	2	43331238	12.2845
13	2	43351238	25.2016
13	2	43371238	31.9761
13	2	43391238	32.1619	Glyma.02g245100	HISTONE H1/H5	DNA binding	Li et al. 2014
13	2	43411238	20.5437
13	2	43431238	30.9429
13	2	43451238	31.0045
13	2	43471238	22.4573
13	2	43491238	11.4638
14	2	43851238	10.7532	Glyma.02g250800	Glucose-1-phosphate adenylyltransferase	biosynthetic process	Li et al. 2014
14	2	43871238	10.3959
15	2	44111238	12.1424	Glyma.02g254200	Duplicated homeodomain-like superfamily	molecular chaperones
16	2	47751238	9.7563
16	2	47831238	9.96562
17	2	49251238	11.6512
17	2	49271238	12.7203
18	3	3044959	18.7357	Glyma.03g028000	Arginase/deacetylase superfamily	hydrolase activity,
18	3	3064959	14.0664
18	3	3104959	10.5508
19	3	5304959	25.1461	Glyma.03g041900	jasmonic acid carboxyl methyltransferase	methyltransferase activity
20	3	7024959	9.90369	Glyma.03g052900	LEUCINE-RICH REPEAT RECEPTOR-LIKE PROTEIN	Disease response	Li et al. 2014
21	3	16584959	10.4048	Glyma.03g070400	PROTEIN FOLDING REGULATOR	protein binding
22	3	20084959	10.0552
22	3	20104959	14.8608
22	3	20124959	10.101
22	3	20264959	9.6865
22	3	20284959	11.7477
22	3	20304959	16.2026
22	3	20324959	18.3158
22	3	20344959	24.9506
22	3	20364959	27.866	Glyma.03g079800	RHOMBOID-RELATED	serine-type endopeptidase activity
22	3	20384959	26.9284
22	3	20404959	17.5228
22	3	20424959	11.982
22	3	20444959	9.6027
23	3	20764959	18.0419
23	3	20784959	20.3449	Glyma.03g080100	CYTOCHROME B5	heme binding
23	3	20804959	12.8583
24	3	21764959	10.2785	Glyma.03g080700	CCAAT-BINDING TRANSCRIPTION FACTOR-RELATED	DNA binding	Li et al. 2014
25	3	22624959	9.97252
25	3	22644959	11.4868	Glyma.03g082100	Metallothionein	metal ion binding
26	3	23004959	11.7478
26	3	23024959	11.2377	Glyma.03g083000	GLYCOSYLTRANSFERASE 14 FAMILY	acetylglucosaminyltransferase activity
27	3	44644959	9.96946	Glyma.03g250700	Protein of unknown function	Protein of unknown function	Li et al. 2014
28	4	1990805	9.93218
28	4	2010805	12.7872
28	4	2030805	12.2302
28	4	2090805	16.8234	Glyma.04g026000	IQ-domain 32	unknown function
28	4	2110805	15.8369
28	4	2190805	12.0243
29	4	2310805	11.77	Glyma.04g028300	CYSTEINE PROTEASE FAMILY C1-RELATED	cysteine-type peptidase activity
30	4	8210805	13.6409
30	4	8230805	16.719	Glyma.04g093100	WD REPEAT DOMAIN-CONTAINING FAMILY	protein binding
31	4	9210805	11.1771
31	4	9390805	11.5586	Glyma.04g101500	cryptochrome 1	DNA photolyase activity	Zhang et al.2008
31	4	9510805	13.793
31	4	9530805	10.5114
31	4	9630805	10.0488
32	4	10270805	10.5374
32	4	10310805	9.94543
32	4	10330805	11.67	Glyma.04g105500	LIPOXYGENASE	responses to wounding	Li et al. 2014
33	4	15190805	10.6272	Glyma.04g121300	SPHINGOSINE KINASE	regulating guard cell
33	4	15210805	9.54019
33	4	15250805	9.69557
34	4	21430805	10.3366	Glyma.04g138200	GLUTATHIONE S-TRANSFERASE	diacylglycerol kinase activity
34	4	21450805	10.8573
35	4	24230805	11.2404	Glyma.04g141900	EXTENDED SYNAPTOTAGMIN-RELATED	control of lipid transfer
36	4	24930805	11.4811	Glyma.04g142500	MADS BOX PROTEIN	DNA binding	Li et al. 2014
37	4	26390805	10.2653
37	4	26410805	11.1252	Glyma.04g144600	Acyl-CoA synthetase	metabolic process	Li et al. 2014
38	4	31750805	10.8386	Glyma.04g149300	FAE1/Type III polyketide synthase-like protein	biosynthetic process	Li et al. 2014
39	4	33290805	11.116
39	4	33310805	11.2268
39	4	33370805	10.8626	Glyma.04g151000	Myb-like DNA-binding domain	chromatin binding
39	4	33390805	11.0335
39	4	33430805	9.5986
40	4	42830805	9.5428
40	4	42890805	14.9812
40	4	42910805	16.0746
40	4	42930805	15.5041
40	4	42950805	12.5555
40	4	42970805	25.5951	Glyma.04g171700	mitochondrial ribosome	biological protein synthesis	Li et al. 2014
40	4	42990805	11.4575
40	4	43030805	16.8125
40	4	43070805	15.74
40	4	43090805	16.7512
40	4	43130805	13.4514
40	4	43170805	14.4125
40	4	43190805	10.8895
41	4	43490805	10.4989
41	4	43510805	11.6604
41	4	43550805	13.2418
41	4	43590805	15.9915
41	4	43610805	17.5622
41	4	43630805	18.2335	Glyma.04g174600	Reductases with broad range of substrate specificities	metabolic process	Li et al. 2014
41	4	43730805	11.3302
41	4	43750805	15.0159
42*	4	45850805	11.8574
42	4	45870805	10.5333
42	4	45890805	9.82339	Glyma.04g188200	PROTEIN KINASE ATN1-RELATED	ATP binding	Wright et al. 2005
42	4	45910805	10.0136
42	4	45930805	10.3513
42	4	46150805	9.87245
43	5	2332723	9.6489
43	5	2352723	12.7437	Glyma.05g027000	MYB-LIKE DNA-BINDING PROTEIN MYB	chromatin binding
43	5	2372723	10.9752
43	5	2392723	9.86771
44	5	2812723	10.1434
44	5	2832723	11.4415	Glyma.05g032200	TRANSCRIPTIONAL ADAPTOR 2	chromatin binding
44	5	2852723	10.1906
45	5	23912723	10.3714	Glyma.05g094000	nicotinate phosphoribosyltransferase	phosphori bosyltransfer
45	5	23952723	10.7004
46	5	33112723	11.7727
46	5	33152723	15.952
46	5	33192723	16.7761	Glyma.05g139400	Mitochondrial ribosomal subunit protein	mitochondrial targeting signal.
46	5	33212723	13.5394
46	5	33232723	11.3041
47	6	6107969	9.81358	Glyma.06g079600	26S proteasome regulatory complex	protein binding
47	6	6127969	9.85834
48*	6	6427969	10.4534
48	6	6507969	16.4629	Glyma.06g084700	F-BOX & WD40 repeat-containing protein	protein binding	Li et al. 2014
48	6	6527969	16.1927
48	6	6547969	10.7958
48	6	6587969	12.3415
48	6	6627969	13.5183
48	6	6647969	11.8083
49	6	7147969	10.7078	Glyma.06g091300	SYMPLEKIN-RELATED	mRNA cleavage
50	6	7387969	11.334
50	6	7447969	12.558	Glyma.06g094700	DNA binding transcription factors	transcription regulators	Wright et al. 2005
50	6	7467969	11.8263
50	6	7487969	10.0276
50	6	7587969	11.0912
51	6	8747969	24.8176
51	6	8767969	9.51634
51	6	8787969	19.8789
51	6	8807969	24.5818
51	6	8827969	25.7157
51	6	8847969	25.7345	Glyma.06g109500	Oxysterol-binding protein	protein binding	Li et al. 2014
51	6	8867969	23.7311
51	6	8887969	20.1027
51	6	8907969	16.8586
51	6	8927969	14.0611
51	6	8947969	11.7734
51	6	8967969	9.87943
52	6	15267969	10.9683
52	6	15307969	11.1454	Glyma.06g179800	short-chain alcohol dehydrogenases	metabolic process	Yamasaki et al.2005
53	6	49027969	19.3422
53	6	49127969	16.9891
53	6	49147969	23.078	Glyma.06g301500	Glycosyl hydrolases	beta-amylase activity
54	7	5258463	10.5743
54	7	5278463	11.5247
54	7	5298463	12.2969	Glyma.07g059200	Predicted membrane	integral component of membrane
55	7	9118463	10.7184	Glyma.07g097000	chlorophyllase activity	chlorophyll catabolic process
56	7	17858463	9.50494
56	7	17958463	11.0982	Glyma.07g149400	Alcohol dehydrogenase	ALCOHOL DEHYDROGENASE RELATED
57	7	22758463	10.174	Glyma.07g164500	Unknown
58	7	23618463	9.8839	Glyma.07g164600	Membrane transport protein	transmembrane transport	Wright et al. 2005
58	7	23738463	9.6979
59	7	25658463	9.99558	Glyma.07g166000	DNA topological change	ATP binding	Wright et al. 2005
60	7	29738463	10.0428
60	7	29758463	10.8866	Glyma.07g171600	CIRCADIAN PROTEIN CLOCK	maintain function of the clock	Yamasaki et al.2005
61	7	38078463	9.75544	Glyma.07g210200	PEPTIDYL-PROLYL CIS	protein binding	Wright et al. 2005
62	8	2056428	13.1003	Glyma.08g025900	HEAT SHOCK PROTEIN 70KDA	Molecular chaperone
62	8	2076428	11.4054
63	8	3656428	11.7042
63	8	3676428	14.6998
63	8	3696428	19.039
63	8	3716428	24.6384	Glyma.08g047800	Semialdehyde dehydrogenase	oxidoreductase activity	Yamasaki et al.2005
63	8	3736428	26.4234
63	8	3756428	15.4437
64	8	7416428	10.1337
64	8	7756428	10.5996
64	8	7816428	9.89213
64	8	7836428	11.1878	Glyma.08g102100	Mitochondrial/plastidial beta-ketoacyl-ACP reductase	oxidoreductase activity	Yamasaki et al.2005
65	8	8016428	9.64639
65	8	8036428	9.62341
65	8	8056428	9.95409	Glyma.08g109300	Chalcone and stilbene synthase family protein	Chalcone and stilbene synthase	Tuteja JH, et al .2008
66	8	11856428	10.172
66	8	11876428	11.4959
66	8	11896428	11.6725	Glyma.08g154300	PsbP	photosynthesis
66	8	11956428	10.5572
67	8	31916428	10.2148
67	8	31936428	12.6718
67	8	31956428	13.4292
67	8	31976428	13.5574	Glyma.08g265700	QLQ	ATP binding	Wright et al. 2005
67	8	31996428	13.2097
67	8	32016428	11.7776
68	9	29104404	9.71496	Glyma.09g121000	CHITINASE	carbohydrate metabolic process	Wright et al. 2005
69	9	36384404	10.1743
69	9	36424404	16.2535	Glyma.09g146800	MULTIDRUG RESISTANCE PROTEIN	drug transmembrane transport
69	9	36444404	15.7491
69	9	36544404	16.2494
69	9	36564404	10.768
70	9	36684404	17.9084
70	9	36744404	29.6142	Glyma.09g148200	LysM domain	cell wall macromolecule catabolic process
70	9	36804404	23.2206
70	9	36884404	18.5184
70	9	36904404	16.054
70	9	36924404	13.8693
70	9	36944404	12.3945
70	9	36964404	11.4545
71	9	38384404	11.5942
71	9	38404404	10.4275
71	9	38444404	11.9079
71	9	38544404	9.94695
71	9	38564404	13.2252	Glyma.09g161400	LEUCINE-RICH REPEAT-CONTAINING PROTEIN	ATP binding	Li et al. 2014
71	9	38584404	11.576
71	9	38604404	10.2989
71	9	38624404	9.49979
72	10	2854714	13.3483
72	10	2894714	14.9665	Glyma.10g033100	HISTONE H1/H5	DNA binding	Li et al. 2014
72	10	2954714	13.4251
73	10	6054714	10.3773
74	10	25314714	21.7955
74	10	25334714	24.9379	Glyma.10g109200	Serine/threonine protein kinase	biosynthetic process	Wright et al. 2005
74	10	25354714	24.8541
74	10	25374714	19.932
74	10	25394714	15.533
74	10	25414714	12.2537
74	10	25434714	9.83572
75	10	38274714	11.1177	Glyma.10g147200	Lon protease	ATPase activity	Wright et al. 2005
75	10	38294714	11.3999
76	10	39014714	16.2038
76	10	39034714	16.0068
76	10	39054714	18.2576	Glyma.10g156300	EXCISION REPAIR CROSS-COMPLEMENTING 1	DNA repair
76	10	39074714	10.5234
77	11	397911	9.95011
77	11	457911	11.3395	Glyma.11g006400	Protein of unknown function
77	11	497911	9.99732
77	11	517911	9.69576
78	11	1077911	9.90398	Glyma.11g017100	UDP-sulfoquinovose synthase	biosynthetic process	Wright et al. 2005
78	11	1117911	10.301
79	11	8837911	10.5882
79	11	8857911	12.1472
79	11	8877911	12.2791	Glyma.11g116700	F-box family protein		Wright et al. 2005
79	11	8897911	12.2585
79	11	8917911	11.0026
79	11	9097911	9.98351
79	11	9257911	9.85227
80	12	713624	10.3269	Glyma.12g010000	Ubiquitin activating E1 enzyme-like protein	catalytic activity	Wright et al. 2005
81	12	7313624	9.72654	Glyma.12g089000	TRANSMEMBRANE 9 SUPERFAMILY PROTEIN		Li et al. 2014
82	12	14253624	10.0267
82	12	14273624	14.0549	Glyma.12g128900	UNCHARACTERIZED	unknown function
82	12	14293624	12.3537
83	12	18013624	9.80111
83	12	18073624	11.5386	Glyma.12g142200	LEUCINE-RICH REPEAT RECEPTOR-LIKE	ATP binding	Wright et al. 2005
83	12	18093624	10.4085
84	12	38493624	12.0899	Glyma.12g225300	APAF1-INTERACTING PROTEIN	induce caspase 9 dimerization
84	12	38753624	10.917
84	12	38773624	9.51885
85	13	6845491	17.0409	Glyma.13g027800	Ubiquitin carboxyl-terminal hydrolase	ubiquitin-dependent protein catabolic process	Wright et al. 2005
85	13	7025491	12.1007
85	13	7165491	13.7363
86	13	8005491	9.70682
86	13	8065491	12.2401
86	13	8085491	11.7522
86	13	8105491	11.1265
86	13	8185491	12.182
86	13	8205491	13.2907	Glyma.13g028800	Serine carboxypeptidases	serine-type carboxypeptidase activity
86	13	8285491	10.7072
86	13	8325491	9.50436
87	13	23185491	11.0152	Glyma.13g119500	Serine/threonine protein kinase	ATP binding	Wright et al. 2005
87	13	23425491	10.3886
87	13	23485491	9.88579
88	13	32045491	9.79136	Glyma.13g206700	SOLUTE CARRIER FAMILY 35	transmembrane transport	Wright et al. 2005
89	13	36605491	14.5398
89	13	36625491	14.7579	Glyma.13g262700	F-box/RNI-like/FBD-like domains	unknown function	Wright et al. 2005
89	13	36645491	11.1486
89	13	36705491	11.8542
90	14	14651525	12.632	Glyma.14g117200	Cytochrome P450	electron carrier activity
90	14	14671525	12.0411
90	14	14691525	10.2141
91	14	18271525	13.7405
91	14	18311525	13.5828
91	14	18331525	13.9534
91	14	18351525	13.9973
91	14	18371525	14.6691
91	14	18391525	14.9928	Glyma.14g123200	Glycolipid transfer protein	glycolipid transport
91	14	18411525	14.0017
91	14	18431525	12.9023
91	14	18451525	12.0737
91	14	18471525	11.6547
91	14	18491525	11.2372
92	14	24071525	19.8988	Glyma.14g136200	F-BOX/LEUCINE RICH REPEAT PROTEIN	unknown function	Wright et al. 2005
92	14	24091525	13.2222
93	14	46531525	9.67613
93	14	46571525	11.0974
93	14	46591525	12.2036
93	14	46631525	17.0094	Glyma.14g201100	O-methyltransferase		Redillas et al. 2012
93	14	46651525	12.316
93	14	46671525	9.59696
94	15	9211456	9.98229	Glyma.15g117200	BAH domain	DNA binding
95	15	11851456	10.3846
95	15	11871456	12.6109
95	15	11971456	14.4084
95	15	11991456	19.7717	Glyma.15g145600	Pathogenesis-related protein	response to biotic stimulus	Wright et al. 2005
95	15	12031456	16.649
95	15	12051456	17.9524
95	15	12071456	12.0093
95	15	12111456	9.71115
96	15	17731456	12.9055	Glyma.15g181900	DIMETHYLANILINE MONOOXYGENASE	oxidation-reduction process
96	15	17751456	10.959
96	15	17771456	11.0909
97	15	28271456	9.58366	Glyma.15g205800	BED zinc finger	DNA binding
98	15	36571456	9.59354	Glyma.15g217700	calcium ion binding	calcium cell signalling pathways
99	15	37691456	9.61696	Glyma.15g219100	Metacaspase involved in regulation of apoptosis	regulation of apoptosis
100	15	50411456	11.6232	Glyma.15g267700	GLUCURONIDE CARRIER PROTEIN	Predicted sugar transporter
101	16	2973281	16.1031
101	16	2993281	17.9535
101	16	3013281	18.8325	Glyma.16g031700	LEUCINE-RICH REPEAT-CONTAINING PROTEIN	disease resistance	Wright et al. 2005
101	16	3133281	17.9566
102	16	30393281	14.8345
102	16	30433281	15.4383	Glyma.16g144300	BED zinc finger	DNA binding
102	16	30453281	15.0728
103	16	32073281	18.1828	Glyma.16g161500	INOSITOL 5-PHOSPHATASE	Inositol polyphosphate 5-phosphatase and related
103	16	32333281	11.3735
104	16	35373281	9.59928	Glyma.16g190200	Leucine-rich repeat protein	disease resistance
105	17	5572942	9.51139	Glyma.17g071200	Ribosomal protein L35	structural constituent of ribosome	Wright et al. 2005
106	17	7612942	9.93547	Glyma.17g096700	Transcription factor HEX	DNA binding
107	17	10672942	10.3969
107	17	10692942	13.1998	Glyma.17g132700	MADS BOX PROTEIN	DNA binding
107	17	10712942	12.6765
107	17	10732942	12.8252
107	17	10752942	10.7622
108	17	37632942	11.5626
108	17	37652942	12.3601	Glyma.17g223200	Endosomal membrane proteins	integral component of membrane	Wright et al. 2005
108	17	37672942	10.1856
108	17	37692942	10.5538
108	17	37712942	10.5792
109	17	38612942	10.8438
109	17	38692942	17.0368
109	17	38812942	14.373
109	17	38892942	21.075
109	17	38912942	21.5243
109	17	38932942	9.93674
109	17	38952942	12.6158
109	17	38972942	26.9613
109	17	38992942	27.4232	Glyma.17g234600	F-box domain	protein binding	Wright et al. 2005
109	17	39012942	25.4135
109	17	39032942	18.4808
109	17	39072942	19.6792
109	17	39112942	11.3199
109	17	39132942	13.9006
110	17	39352942	11.6356	Glyma.17g238100	WD40 REPEAT PROTEIN	protein binding	Yamasaki et al.2005
111	18	1581369	10.2496
111	18	1601369	10.935	Glyma.18g022400	AMINO ACID TRANSPORTER	amino acid transmembrane transport	Cook et al. 2012
112	18	24901369	13.8336
112	18	24921369	16.1909
112	18	24941369	16.7332	Glyma.18g147100	Uncharacterized conserved protein	unknown function
112	18	24961369	15.0806
112	18	24981369	13.9315
112	18	25001369	13.1104
112	18	25021369	12.4911
112	18	25041369	12.0028
112	18	25061369	11.9302
113	18	27041369	15.6867
113	18	27081369	12.5406
113	18	27101369	16.9663
113	18	27121369	13.7812
113	18	27141369	11.0464
114	18	58161369	12.0714	Glyma.18g252100	COP9 SIGNALOSOME COMPLEX	protein binding	Yamasaki et al.2005
115	19	8343021	9.79779
115	19	8363021	11.3754
115	19	8423021	15.3702
115	19	8443021	17.551	Glyma.19g051500	Copine	regulation of cell death
115	19	8523021	15.8161
115	19	8543021	11.4617
116	19	8663021	13.3481	Glyma.19g053200	ZINC FINGER FYVE DOMAIN CONTAINING PROTEIN	lipid metabolic process
116	19	8683021	11.7433
116	19	8703021	11.6271
116	19	8843021	12.0363
117	19	37443021	11.489	Glyma.19g118900	RNA BINDING PROTEIN	zinc ion binding
117	19	37463021	11.2451
118	19	37863021	11.4981
118	19	37963021	13.4074	Glyma.19g121100	CYCLIN-DEPENDENT KINASE INHIBITOR-RELATED PROTEIN	Regulator of nuclear mRNA
119	19	38443021	10.8688
119	19	38463021	10.9385
119	19	38543021	9.72069
119	19	38563021	12.8063
119	19	38583021	12.2311
119	19	38623021	9.62229
119	19	38643021	11.7921
120	20	366325	15.3515	Glyma.20g004000	Polyadenylate-binding protein	nucleic acid binding
120	20	406325	9.50553
121	20	1506325	10.3375	Glyma.20g016400	RWP-RK domain	transcriptional regulators	Wright et al. 2005
122	20	2906325	12.57
122	20	2946325	16.8045	Glyma.20g026700	glycogen phosphorylase	glycogen phosphorylase activity
122	20	2966325	12.8322
123	20	33246325	12.7689
123	20	33266325	9.94773
123	20	33306325	10.2081
123	20	33446325	9.62327
123	20	33466325	10.224
123	20	33586325	17.3389	Glyma.20g092400	Cysteine desulfurase	metabolic process
123	20	33626325	15.7377
123	20	33646325	16.3744
123	20	33666325	13.5571
123	20	33746325	13.9641
124	20	33846325	12.5822
124	20	33866325	11.2876
124	20	33886325	11.3046
124	20	33906325	11.6617
124	20	33986325	14.2878
124	20	34006325	15.8672
124	20	34026325	10.8362
124	20	34046325	13.2889
124	20	34066325	11.6848
124	20	34106325	17.267
124	20	34126325	18.7128
124	20	34146325	20.1494	Glyma.20g098300	Inorganic H+ pyrophosphatase	inorganic diphosphatase activity
124	20	34166325	11.879
124	20	34206325	15.6705
124	20	34246325	11.508
124	20	34326325	12.1747
124	20	34346325	14.2047
124	20	34406325	11.9828
124	20	34486325	11.0133
125	20	38586325	10.0844
125	20	38606325	10.0634
125	20	38626325	14.6892
125	20	38666325	10.1447
125	20	38706325	10.2608
Note:
1 Genes discussed in the text are highlighted
2References :
Li YH, Zhou G, Ma J, Jiang W, Jin LG, et al. (2014). De novo assembly of soybean wild relatives for pan-genome analysis of diversity and agronomic traits. Nat Biotechnol 32(10):1045-1052.
Redillas MC, Jeong JS, Kim YS, Jung H, Bang SW, et al.(2012) The overexpression of OsNAC9 alters the root architecture of rice plants enhancing drought resistance and grain yield under field conditions. Plant Biotechnol J 10(7):792-805.
Liu ZJ, Yang XH, Fu Y. (2009) SAD, a Stearoyl-Acyl Carrier Protein Desaturase Highly Expressed in High-Oil Maize Inbre d Lines. Russian Journal of Plant Physiology 56( 5):709–715
Cook DE1, Lee TG, Guo X, Melito S, Wang K, et al (2012) Copy number variation of multiple genes at Rhg1 mediates nematode resistance in soybean. Science 338:1206-1209.
Zhang Q, Li H, Li R, Hu R, Fan C, et al. ( 2008) Association of the circadian rhythmic expression of GmCRY1a with a latitudinal cline in photoperiodic flowering of soybean. Proc Natl Acad Sci USA 105(52):21028–21033
Tuteja JH, Vodkin LO. (2008) Structural features of the endogenous silencing and target loci in the soybean genome. Crop Sci 48:49–68.
Masanori Yamasaki, Maud I. Tenaillon,b Irie Vroh Bi, Steve G. Schroeder et al . (2005) A Large-Scale Screen for Artificial Selection in Maize Identifies Candidate Agronomic Loci for Domestication and Crop Improvement. Plant Cell 17(11): 2859–2872.
Wright SI1, Bi IV, Schroeder SG, Yamasaki M, Doebley JF et al. (2005) The effects of artificial selection on the maize genome.Science 308(5726):1310-1314.
