# Supplementary material for: Genomic consequences of selection and genome-wide association mapping in soybean
Source: BMC Genomics. 2015 Sep 3;16(1):671. doi: 10.1186/s12864-015-1872-y (PMC4559069; doi:10.1186/s12864-015-1872-y)
Supplement: Additional file 8: — The descriptive summary of GWAS for 9 agronomic traits in soybean. (XLSX 44 kb) [file 12864_2015_1872_MOESM8_ESM.xlsx]

## Sheet: Sheet1
Additional file 8 A descriptive summary of GWAS for 9 agronomic traits in soybean
Trait	Loci	QTL1	SNP Name	Chromosome	Position	MAF	Allele	P value	XP-CLR	R2
Grain Yield	1	GWA_pn2	Gm01-55794390	1	55794390	0.06	T/C	2.38e-06	4.6	0.026
	2	15-4	Gm03-47136179	3	47136179	0.48	T/C	2.69e-05	0.68	0.024
	3	12-2	Gm04-43045912	4	43045912	0.11	T/C	5.46e-05	16.8	0.022
			Gm04-43151022	4	43151022	0.13	A/G	2.53e-05		0.022
	4	12-2	Gm04-43244835	4	43244835	0.14	A/G	2.97e-05	18.2	0.021
			Gm04-43653965	4	43653965	0.1	T/C	1.59e-06		0.027
	5	new	Gm07-24724157	7	24724157	0.12	T/C	3.44e-05	9.08	0.022
			Gm07-25585647	7	25585647	0.12	T/C	3.88e-05		0.022
	6	new	Gm07-27998252	7	27998252	0.12	A/G	3.25e-05	8.3	0.022
			Gm07-28184292	7	28184292	0.12	A/G	2.95e-05		0.022
			Gm07-30208798	7	30208798	0.12	A/G	4.65e-05		0.021
			Gm07-30725946	7	30725946	0.12	T/C	2.65e-05		0.022
	7	new	Gm07-33643206	7	33643206	0.12	T/C	3.68e-05	3.4	0.022
			Gm07-33718140	7	33718140	0.12	A/G	5.13e-05		0.021
			Gm07-33829866	7	33829866	0.12	T/C	5e-05		0.021
			Gm07-34609567	7	34609567	0.12	T/C	1.95e-05		0.023
	8	GWA_SY3	Gm08-39270868	8	39270868	0.21	T/C	5.5e-08	4.25	0.045
	9	25-3	Gm10-3869316	10	3869316	0.12	A/G	5.37e-05	6.68	0.02
			Gm10-3908216	10	3908216	0.12	T/G	5.62e-05		0.02
	10	new	Gm10-4458104	10	4458104	0.06	A/G	1.82e-06	2.7	0.027
	11	new	Gm13-7705010	13	7705010	0.05	A/G	4.98e-05	13.29	0.02
			Gm13-7708143	13	7708143	0.06	A/G	1.61e-05		0.023
	12	2-3	Gm13-39306317	13	39306317	0.17	T/C	4.83e-05	7.17	0.02
	13	3-4	Gm14-46260055	14	46260055	0.07	A/G	3.8e-07	17.01	0.032
			Gm14-46655735	14	46655735	0.05	T/C	2.07e-05		0.018
	14	15-7	Gm17-40111444	17	40111444	0.45	A/G	4.18e-05	27.42	0.021
	15	22-5	Gm20-41671592	20	41671592	0.1	A/C	2.98e-05	6.17	0.022
			Gm20-41706616	20	41706616	0.1	A/G	1.06e-05		0.023
Protein content	1	30-5	Gm06-6565345†	6	6565345	0.11	T/C	5.77e-05	13.51	0.02
	2	new	Gm07-1524684	7	1524684	0.12	A/G	5.11e-05	1.03	0.019
	3	24-4*	Gm07-7058915†	7	7058915	0.11	T/C	1.46e-07	3.55	0.032
	4	new	Gm09-1195313	9	1195313	0.47	T/C	4.57e-07	4.76	0.03
	5	5-4*	Gm09-3379073	9	3379073	0.23	T/C	2.13e-05	8.58	0.022
			Gm09-3388323	9	3388323	0.22	A/G	1.34e-05		0.024
			Gm09-3420354	9	3420354	0.22	A/G	4.84e-06		0.025
	6	new	Gm09-38339235	9	38339235	0.09	A/C	1.5e-05	11.57	0.022
			Gm09-39367012	9	39367012	0.09	T/G	3.02e-05		0.021
	7	27-5*	Gm10-44274964	10	44274964	0.15	T/G	4.29e-05	9.02	0.02
			Gm10-47656484	10	47656484	0.14	T/C	2.88e-05		0.02
	8	6-4	Gm15-5312718	15	5312718	0.2	A/G	1.49e-05	1.94	0.023
	9	26-5	Gm20-36078120	20	36078120	0.06	T/G	1.62e-05	7.63	0.021
			Gm20-36122830	20	36122830	0.06	A/G	4.34e-05		0.02
Oil content	1	23-2	Gm01-3768106	1	3768106	0.05	T/C	1.64e-05	5.9	0.022
	2	24-21	Gm01-51882773†	1	51882773	0.4	A/G	2.09e-05	8.45	0.023
			Gm01-52863692†	1	52863692	0.3	A/G	6.66e-06		0.025
			Gm01-52874283	1	52874283	0.31	A/G	2.22e-05		0.022
	3	new*	Gm04-45613405	4	45613405	0.05	T/C	1.74e-05	11.85	0.021
	4	10-1*	Gm05-41638179	5	41638179	0.09	A/G	1.13e-05	6.38	0.023
			Gm05-41639959	5	41639959	0.09	A/G	2.39e-05		0.021
	5	36-2*	Gm06-14511997	6	14511997	0.08	A/G	1.23e-05	8.93	0.024
			Gm06-14573229	6	14573229	0.07	A/G	9.72e-06		0.024
	6	new	Gm10-6572950	10	6572950	0.08	A/G	2.29e-06	10.37	0.026
			Gm10-6600612	10	6600612	0.06	A/C	2.1e-05		0.021
	7	new	Gm11-1859395	11	1859395	0.06	T/C	7.63e-06	2.1	0.023
	8	2-6	Gm14-5340642	14	5340642	0.16	A/G	7.23e-07	4.14	0.029
			Gm14-5359853	14	5359853	0.16	A/C	1.64e-05		0.022
	9	27-2*	Gm15-12970424	15	12970424	0.22	A/G	2.1e-05	17.95	0.021
	10	new	Gm16-113150	16	113150	0.27	A/C	1.09e-05	4.17	0.023
Lodging	1	7-1	Gm02-7785541	2	7785541	0.19	T/C	3.81e-05	7.9	0.026
	2	new	Gm10-44412549	10	44412549	0.13	A/G	9.94e-06	9.02	0.022
			Gm10-44424711	10	44424711	0.12	A/G	9.16e-06		0.022
			Gm10-44431775	10	44431775	0.13	T/C	6.15e-06		0.023
			Gm10-44436997	10	44436997	0.13	A/G	9.12e-06		0.022
			Gm10-44437412	10	44437412	0.13	A/C	4.96e-06		0.023
			Gm10-44445941	10	44445941	0.13	A/G	6.85e-06		0.023
			Gm10-44532915	10	44532915	0.12	T/C	3.64e-05		0.02
	3	20-6	Gm10-44648514	10	44648514	0.12	A/G	8.58e-07	7.35	0.027
			Gm10-44672512	10	44672512	0.12	T/G	4.67e-06		0.024
			Gm10-44691998	10	44691998	0.12	T/C	7.89e-07		0.027
			Gm10-44722784	10	44722784	0.12	T/G	3.48e-06		0.024
			Gm10-44723907	10	44723907	0.12	A/G	5.06e-07		0.028
			Gm10-44724890	10	44724890	0.12	A/G	2.06e-06		0.025
			Gm10-44734696	10	44734696	0.12	A/G	3.18e-06		0.024
			Gm10-44743315	10	44743315	0.12	A/C	3.48e-06		0.024
			Gm10-44744804	10	44744804	0.12	A/C	2.66e-06		0.025
			Gm10-44745967	10	44745967	0.12	A/G	2.47e-06		0.025
			Gm10-44747924	10	44747924	0.12	A/G	1.85e-06		0.026
			Gm10-44751283	10	44751283	0.12	T/C	1.49e-06		0.026
			Gm10-44753351	10	44753351	0.12	T/C	1.98e-05		0.021
			Gm10-44759398	10	44759398	0.12	T/C	2.65e-06		0.025
	4	4-3	Gm19-47672198	19	47672198	0.39	T/C	8.14e-06	0.227	0.024
Plant height	1	new	Gm08-10789902	8	10789902	0.18	T/C	6.84e-06	4.82	0.023
	2	31-2	Gm10-44412549	10	44412549	0.13	A/G	2.82e-05	9.02	0.02
			Gm10-44413319	10	44413319	0.12	T/C	5.22e-06		0.024
			Gm10-44420392	10	44420392	0.12	A/G	1.93e-05		0.022
			Gm10-44424711	10	44424711	0.12	A/G	2.77e-05		0.02
			Gm10-44431775	10	44431775	0.13	T/C	2.68e-05		0.02
			Gm10-44436997	10	44436997	0.13	A/G	1.96e-05		0.021
			Gm10-44437412	10	44437412	0.13	A/C	2.1e-05		0.021
			Gm10-44444513	10	44444513	0.13	A/G	5e-08		0.033
			Gm10-44445941	10	44445941	0.13	A/G	1.69e-05		0.021
			Gm10-44532915	10	44532915	0.12	T/C	2.38e-05		0.021
	3	31-2	Gm10-44672512	10	44672512	0.12	T/G	3.79e-06	7.35	0.025
			Gm10-44691998	10	44691998	0.12	T/C	2.3e-05		0.021
			Gm10-44722784	10	44722784	0.12	T/G	3.19e-05		0.02
			Gm10-44723907	10	44723907	0.12	A/G	3.34e-05		0.02
			Gm10-44724890	10	44724890	0.12	A/G	5.27e-05		0.019
			Gm10-44734696	10	44734696	0.12	A/G	3.25e-05		0.02
			Gm10-44743315	10	44743315	0.12	A/C	3.19e-05		0.02
			Gm10-44744804	10	44744804	0.12	A/C	4.13e-05		0.019
			Gm10-44745967	10	44745967	0.12	A/G	3.79e-05		0.02
			Gm10-44747924	10	44747924	0.12	A/G	3.84e-05		0.02
			Gm10-44751283	10	44751283	0.12	T/C	3.97e-05		0.02
			Gm10-44753351	10	44753351	0.12	T/C	4.35e-08		0.033
			Gm10-44759398	10	44759398	0.12	T/C	3.69e-05		0.02
	4	17-1	Gm13-37624457	13	37624457	0.36	T/C	3.13e-05	3.79	0.023
			Gm13-37988956	13	37988956	0.15	A/G	5.05e-05		0.019
	5	new	Gm19-37391984	19	37391984	0.12	A/G	4.16e-06	11.48	0.024
	6	5-10	Gm19-47390815	19	47390815	0.37	T/C	6.75e-06	0.69	0.023
			Gm19-47392861	19	47392861	0.37	T/C	2.75e-06		0.025
			Gm19-47454651	19	47454651	0.37	A/G	2.41e-05		0.021
			Gm19-47587445	19	47587445	0.35	T/C	3.79e-05		0.02
			Gm19-47610917	19	47610917	0.36	T/G	2.7e-05		0.02
			Gm19-47614256	19	47614256	0.37	T/C	3.05e-05		0.02
			Gm19-47622017	19	47622017	0.36	A/G	2.84e-05		0.02
			Gm19-47660220	19	47660220	0.36	T/C	1.17e-05		0.022
			Gm19-47660663	19	47660663	0.37	A/G	2.32e-05		0.021
			Gm19-47662191	19	47662191	0.37	A/G	1.37e-05		0.022
			Gm19-47670467	19	47670467	0.38	T/C	2.21e-05		0.021
Maturity date	1	2-1	Gm07-8270118	7	8270118	0.3	A/G	4.61e-05	2.9	0.019
	2	new	Gm10-5392194	10	5392194	0.21	T/C	7.56e-06	0.81	0.023
			Gm10-5404728	10	5404728	0.2	A/C	4.82e-05		0.019
			Gm10-5405760	10	5405760	0.2	A/G	4.38e-05		0.019
			Gm10-5406728	10	5406728	0.2	A/G	2.32e-05		0.02
			Gm10-5407204	10	5407204	0.21	A/C	3.62e-05		0.02
			Gm10-5408672	10	5408672	0.2	T/C	4.32e-05		0.019
	3	15-2	Gm10-44342605	10	44342605	0.12	T/C	2.33e-06	9.02	0.025
			Gm10-44412549	10	44412549	0.13	A/G	3.89e-10		0.042
			Gm10-44413319	10	44413319	0.12	T/C	1.14e-13		0.059
			Gm10-44420392	10	44420392	0.12	A/G	1.08e-10		0.046
			Gm10-44424711	10	44424711	0.12	A/G	2.42e-10		0.043
			Gm10-44431775	10	44431775	0.13	T/C	5.12e-10		0.041
			Gm10-44436997	10	44436997	0.13	A/G	5.48e-11		0.046
			Gm10-44437412	10	44437412	0.13	A/C	6.55e-10		0.041
			Gm10-44444513	10	44444513	0.13	A/G	5.27e-11		0.046
			Gm10-44445941	10	44445941	0.13	A/G	1.77e-10		0.044
			Gm10-44532915	10	44532915	0.12	T/C	1.41e-11		0.049
	4	25-3	Gm10-44648514	10	44648514	0.12	A/G	2.8e-10	7.35	0.043
			Gm10-44672512	10	44672512	0.12	T/G	1.83e-11		0.049
			Gm10-44691998	10	44691998	0.12	T/C	2.2e-12		0.052
			Gm10-44722784	10	44722784	0.12	T/G	9.71e-16		0.068
			Gm10-44723907	10	44723907	0.12	A/G	5.36e-14		0.06
			Gm10-44724890	10	44724890	0.12	A/G	4.09e-14		0.06
			Gm10-44734696	10	44734696	0.12	A/G	1.97e-14		0.062
			Gm10-44743315	10	44743315	0.12	A/C	9.71e-16		0.068
			Gm10-44744804	10	44744804	0.12	A/C	1.23e-14		0.063
			Gm10-44745967	10	44745967	0.12	A/G	1.24e-14		0.063
			Gm10-44747924	10	44747924	0.12	A/G	1.47e-14		0.062
			Gm10-44751283	10	44751283	0.12	T/C	1.17e-14		0.063
			Gm10-44753351	10	44753351	0.12	T/C	5.83e-19		0.084
			Gm10-44759398	10	44759398	0.12	T/C	1.85e-14		0.062
			Gm10-44968581	10	44968581	0.16	T/C	3.3e-06		0.024
			Gm10-44972284	10	44972284	0.17	T/C	2.47e-06		0.025
	5	29-8	Gm18-59603446	18	59603446	0.06	A/G	5.9e-05	0.19	0.019
	6	9-2	Gm19-47389992	19	47389992	0.37	A/C	1.06e-10	0.69	0.045
			Gm19-47390815	19	47390815	0.37	T/C	9.21e-13		0.055
			Gm19-47392861	19	47392861	0.37	T/C	1.14e-12		0.053
			Gm19-47454651	19	47454651	0.37	A/G	4.71e-12		0.052
			Gm19-47471326	19	47471326	0.38	T/C	1.44e-08		0.036
			Gm19-47482232	19	47482232	0.36	A/C	2.43e-10		0.043
			Gm19-47525812	19	47525812	0.18	T/C	4.15e-05		0.046
			Gm19-47587445	19	47587445	0.35	T/C	9.38e-09		0.036
			Gm19-47610917	19	47610917	0.36	T/G	7.64e-09		0.036
			Gm19-47614256	19	47614256	0.37	T/C	7.51e-09		0.036
			Gm19-47616057	19	47616057	0.36	A/G	5.12e-09		0.037
			Gm19-47616788	19	47616788	0.38	T/C	8.06e-09		0.037
			Gm19-47622017	19	47622017	0.36	A/G	8.69e-09		0.036
			Gm19-47630533	19	47630533	0.37	T/C	3.73e-07		0.029
			Gm19-47633402	19	47633402	0.38	T/C	1.19e-07		0.031
			Gm19-47636511	19	47636511	0.37	T/C	5.16e-08		0.033
			Gm19-47637451	19	47637451	0.36	A/C	1.78e-06		0.026
			Gm19-47650777	19	47650777	0.37	T/C	1.17e-06		0.027
			Gm19-47660220	19	47660220	0.36	T/C	9.69e-08		0.031
			Gm19-47660663	19	47660663	0.37	A/G	3.33e-07		0.029
			Gm19-47662191	19	47662191	0.37	A/G	1.68e-07		0.03
			Gm19-47670467	19	47670467	0.38	T/C	4e-08		0.033
			Gm19-47672198	19	47672198	0.39	T/C	1.64e-10		0.047
			Gm19-47720438	19	47720438	0.38	T/C	1.53e-06		0.026
			Gm19-47743537	19	47743537	0.36	A/C	1.91e-06		0.025
			Gm19-47772865	19	47772865	0.37	A/G	5.89e-07		0.028
			Gm19-47814139	19	47814139	0.4	T/C	9.28e-06		0.022
			Gm19-47815591	19	47815591	0.4	T/C	5.49e-06		0.024
			Gm19-47823864	19	47823864	0.39	A/G	1.53e-06		0.027
			Gm19-47845308	19	47845308	0.4	A/C	8.25e-06		0.023
	7	9-3	Gm19-47967869	19	47967869	0.49	A/G	4.91e-06	0.09	0.027
Seed-coat color	1	new	Gm03-42959913	3	42959913	0.21078	G/A	6.9668e-06	2.82	0.04962
	2	CHS2	Gm05-34734860	5	34734860	0.35784	C/T	3.0607e-07	8.28	0.0746
			Gm05-36386210	5	36386210	0.10907	G/A	9.9421e-06		0.05729
			Gm05-39082457	5	39082457	0.17034	C/T	8.4065e-06		0.05832
			Gm08-7325838	8	7325838	0.06495	A/G	8.2028e-06		0.06016
			Gm08-7511972	8	7511972	0.31373	A/G	7.2085e-06		0.05878
			Gm08-7512287	8	7512287	0.32843	T/C	2.1208e-06		0.05538
			Gm08-7512536	8	7512536	0.33088	C/T	5.6828e-06		0.06011
			Gm08-7516403	8	7516403	0.32843	A/C	2.1208e-06		0.05538
			Gm08-7517318	8	7517318	0.32598	T/C	2.4162e-06		0.05487
			Gm08-7518921	8	7518921	0.32598	T/G	3.7965e-06		0.05403
			Gm08-7520581	8	7520581	0.32598	C/T	7.0854e-06		0.05093
			Gm08-7567751	8	7567751	0.13603	G/A	5.4493e-15		0.17197
			Gm08-7571195	8	7571195	0.0527	T/C	9.1702e-07		0.07074
			Gm08-7589397	8	7589397	0.13848	A/G	1.1471e-16		0.19312
			Gm08-7589824	8	7589824	0.14461	T/C	2.7335e-16		0.1879
			Gm08-7598839	8	7598839	0.08211	G/T	1.465e-07		0.07833
			Gm08-7786520	8	7786520	0.18137	T/C	4.5604e-15		0.15913
			Gm08-7792839	8	7792839	0.1875	C/T	2.1334e-12		0.13832
			Gm08-7808685	8	7808685	0.11152	C/T	1.7586e-11		0.12617
			Gm08-7837322	8	7837322	0.18137	T/G	4.5604e-15		0.15913
			Gm08-7858208	8	7858208	0.0625	T/C	1.3756e-08		0.09065
			Gm08-7955652	8	7955652	0.12623	G/A	1.0845e-09		0.10408
			Gm08-7959598	8	7959598	0.08824	T/C	4.0245e-10		0.09851
			Gm08-7989547	8	7989547	0.26838	G/T	2.8314e-12		0.13774
			Gm08-8013021	8	8013021	0.18873	T/C	7.2545e-08		0.07426
			Gm08-8185799	8	8185799	0.125	T/C	3.0903e-10		0.09975
			Gm08-8188213	8	8188213	0.125	T/C	3.0903e-10		0.09975
			Gm08-8193904	8	8193904	0.125	G/A	3.0903e-10		0.09975
			Gm08-8227016	8	8227016	0.15441	A/G	2.1762e-12		0.12574
			Gm08-8236655	8	8236655	0.07353	C/T	2.0934e-08		0.09041
			Gm08-8268861	8	8268861	0.22059	A/C	5.9296e-14		0.15045
			Gm08-8272057	8	8272057	0.12255	A/G	8.2854e-12		0.11866
			Gm08-8279854	8	8279854	0.07353	A/C	1.498e-08		0.0822
			Gm08-8281564	8	8281564	0.11765	A/G	2.5901e-11		0.12422
			Gm08-8282902	8	8282902	0.08333	T/G	2.3428e-09		0.08945
			Gm08-8319642	8	8319642	0.10049	C/T	7.9037e-09		0.09467
			Gm08-8378380	8	8378380	0.09069	A/G	7.8434e-12		0.11997
			Gm08-8396392	8	8396392	0.32843	A/G	1.3527e-09		0.09216
		CHS1-3	Gm08-8427110	8	8427110	0.12623	A/G	2.5248e-15		0.17663
	3	CHS4,CHS5	Gm08-8462762	8	8462762	0.12377	T/G	1.2998e-19	11.18	0.23263
			Gm08-8471303	8	8471303	0.07353	A/C	1.7494e-09		0.0934
			Gm08-8483831	8	8483831	0.3125	T/C	1.2738e-08		0.09126
			Gm08-8508945	8	8508945	0.06985	G/A	3.4591e-09		0.09795
			Gm08-8541523	8	8541523	0.31985	G/T	3.1647e-08		0.08656
			Gm08-8571052	8	8571052	0.31863	A/G	6.743e-09		0.08399
			Gm08-8571573	8	8571573	0.05515	A/C	1.2123e-06		0.06771
			Gm08-8577294	8	8577294	0.3174	A/G	4.1516e-08		0.08488
			Gm08-8583055	8	8583055	0.10539	C/T	4.58e-18		0.20344
			Gm08-8592791	8	8592791	0.06863	A/C	9.9691e-09		0.08199
			Gm08-8592905	8	8592905	0.0527	C/A	2.7749e-09		0.09908
			Gm08-8627848	8	8627848	0.12868	A/G	2.9616e-17		0.20071
			Gm08-8656325	8	8656325	0.09069	G/T	2.5279e-09		0.08896
			Gm08-9086180	8	9086180	0.07721	G/A	2.4401e-13		0.14961
			Gm08-38534870	8	38534870	0.19118	A/G	2.3265e-06		0.05493
			Gm08-38646415	8	38646415	0.17157	A/G	1.335e-05		0.0465
	4		Gm08-38995907	8	38995907	0.19118	A/G	1.6625e-05		0.04545
			Gm08-39004896	8	39004896	0.19118	A/G	1.6549e-05		0.04547
			Gm08-39460379	8	39460379	0.125	T/C	2.0547e-06		0.05554
			Gm08-39516251	8	39516251	0.16299	C/T	8.1926e-06		0.05776
			Gm08-39549413	8	39549413	0.12623	C/T	5.4023e-07		0.07209
			Gm08-39583225	8	39583225	0.125	T/C	3.8585e-06		0.05248
			Gm08-39591671	8	39591671	0.12868	G/T	7.7031e-06		0.05802
	5	new	Gm10-7302539	10	7302539	0.15441	T/C	9.6949e-06	1.45	0.04814
	6		Gm10-36814459	10	36814459	0.0674	A/G	3.6204e-06		0.06185
		new	Gm10-36825998	10	36825998	0.0625	G/A	5.0614e-07	9.04	0.07395
	7	new	Gm13-7681784	13	7681784	0.06618	A/C	1.3491e-05	12.24	0.04655
Flower color			Gm13-2493212	13	2493212	0.44975	A/G	2.4356e-09		0.1045
			Gm13-2493712	13	2493712	0.3076	A/G	1.2475e-09		0.10891
			Gm13-2494813	13	2494813	0.26225	G/T	3.3249e-08		0.07954
			Gm13-2558742	13	2558742	0.45711	C/T	4.4821e-10		0.11392
			Gm13-2584486	13	2584486	0.36887	G/A	5.247e-08		0.08763
			Gm13-2593543	13	2593543	0.3701	T/C	1.0982e-09		0.11734
			Gm13-2601782	13	2601782	0.42034	T/G	2.0325e-08		0.09281
	1		Gm13-2833623	13	2833623	0.44363	T/C	1.3692e-11	0	0.12235
			Gm13-2865591	13	2865591	0.22672	C/T	1.5212e-06		0.06942
			Gm13-2892018	13	2892018	0.4375	T/C	1.9987e-11		0.13165
			Gm13-2896245	13	2896245	0.22672	T/G	1.2684e-06		0.07056
			Gm13-2911344	13	2911344	0.43873	A/G	2.5646e-10		0.11794
			Gm13-2958923	13	2958923	0.22426	A/C	3.6668e-06		0.06674
			Gm13-2959852	13	2959852	0.29412	A/C	8.5817e-08		0.08775
			Gm13-2963466	13	2963466	0.22426	G/T	3.6668e-06		0.06674
			Gm13-2982530	13	2982530	0.45098	G/A	1.8844e-10		0.12101
			Gm13-2993802	13	2993802	0.40319	T/C	5.3886e-07		0.075
			Gm13-3007053	13	3007053	0.32475	A/G	3.7366e-11		0.12815
			Gm13-3010849	13	3010849	0.37623	A/G	6.353e-13		0.15185
			Gm13-3293164	13	3293164	0.46814	T/C	1.818e-24		0.31763
			Gm13-3301099	13	3301099	0.44853	C/T	2.9319e-29		0.39102
			Gm13-3307491	13	3307491	0.44485	G/A	6.181e-29		0.38535
			Gm13-3316463	13	3316463	0.46814	G/A	2.2702e-26		0.34482
			Gm13-3349547	13	3349547	0.22426	G/A	2.6226e-07		0.079
			Gm13-3541218	13	3541218	0.44485	T/C	1.2199e-30		0.41296
			Gm13-3620512	13	3620512	0.47059	A/G	4.636e-30		0.3852
			Gm13-3626850	13	3626850	0.23407	G/A	4.1232e-15		0.18297
			Gm13-3638814	13	3638814	0.29657	C/T	3.2037e-06		0.05592
			Gm13-3640040	13	3640040	0.22917	C/T	8.5408e-14		0.16317
	2		Gm13-3657853	13	3657853	0.43873	G/A	7.6295e-35	0.19	0.46356
			Gm13-3674092	13	3674092	0.47917	T/C	2.0948e-19		0.24499
			Gm13-3674680	13	3674680	0.47549	G/A	5.5546e-19		0.23729
			Gm13-3689600	13	3689600	0.48284	C/T	1.5542e-20		0.24195
			Gm13-3698044	13	3698044	0.46324	T/C	8.0556e-19		0.23322
			Gm13-3709445	13	3709445	0.48039	T/C	2.2863e-18		0.22613
			Gm13-3712240	13	3712240	0.47304	G/A	2.732e-20		0.23899
			Gm13-3719806	13	3719806	0.46446	T/G	3.2841e-16		0.19973
			Gm13-3737030	13	3737030	0.48039	C/T	3.4597e-20		0.23707
			Gm13-3774742	13	3774742	0.32598	A/G	5.4083e-06		0.05325
			Gm13-3822639	13	3822639	0.47059	G/T	5.7339e-26		0.32234
			Gm13-3831976	13	3831976	0.31127	T/G	2.8283e-06		0.05654
			Gm13-4187551	13	4187551	0.49387	A/G	2.2076e-26		0.3475
			Gm13-4198124	13	4198124	0.49755	C/A	3.6178e-28		0.35624
			Gm13-4204489	13	4204489	0.46814	C/T	6.8545e-23		0.29352
			Gm13-4210770	13	4210770	0.48775	C/A	1.0145e-26		0.33307
			Gm13-4215111	13	4215111	0.47549	A/G	1.1793e-25		0.3354
			Gm13-4217939	13	4217939	0.46814	G/T	5.8109e-24		0.29155
			Gm13-4219164	13	4219164	0.46936	T/C	1.2471e-23		0.30286
			Gm13-4222311	13	4222311	0.46814	G/A	8.7727e-24		0.30647
			Gm13-4246263	13	4246263	0.46569	C/T	6.2924e-24		0.29113
			Gm13-4251231	13	4251231	0.48529	A/G	3.7117e-25		0.32718
			Gm13-4255710	13	4255710	0.22059	A/G	5.218e-10		0.10186
			Gm13-4257421	13	4257421	0.48652	T/G	1.2864e-24		0.32619
			Gm13-4294625	13	4294625	0.47304	G/T	2.1374e-24		0.29876
			Gm13-4300969	13	4300969	0.47181	C/T	2.4179e-23		0.29854
			Gm13-4302979	13	4302979	0.48775	T/C	1.3358e-25		0.31605
			Gm13-4308681	13	4308681	0.48407	A/G	7.7112e-25		0.32121
			Gm13-4311198	13	4311198	0.47917	C/T	3.7584e-25		0.32711
			Gm13-4314201	13	4314201	0.47181	G/T	2.8853e-24		0.31519
			Gm13-4319851	13	4319851	0.46691	T/G	1.2581e-23		0.30283
			Gm13-4326778	13	4326778	0.47304	A/G	2.1042e-24		0.2981
			Gm13-4327781	13	4327781	0.47059	G/T	4.4018e-25		0.31031
			Gm13-4328800	13	4328800	0.47304	C/T	2.0618e-24		0.29839
			Gm13-4384994	13	4384994	0.46936	G/A	1.067e-22		0.28954
			Gm13-4437488	13	4437488	0.30392	T/C	1.0529e-08		0.08559
			Gm13-4449495	13	4449495	0.28064	G/A	1.5174e-05		0.0573
			Gm13-4451148	13	4451148	0.27696	T/C	3.8128e-06		0.05502
			Gm13-4453717	13	4453717	0.27451	A/C	1.6759e-06		0.05921
			Gm13-4464974	13	4464974	0.30392	A/G	1.0529e-08		0.08559
			Gm13-4468045	13	4468045	0.26961	G/A	1.2503e-06		0.06069
			Gm13-4475597	13	4475597	0.27451	A/G	1.6759e-06		0.05921
			Gm13-4478194	13	4478194	0.27451	G/T	1.6759e-06		0.05921
			Gm13-4484509	13	4484509	0.26716	T/C	4.5841e-06		0.05409
			Gm13-4520811	13	4520811	0.29657	T/C	4.6206e-08		0.0778
			Gm13-4521642	13	4521642	0.26471	C/T	4.404e-06		0.05437
			Gm13-4524784	13	4524784	0.26716	A/G	4.5841e-06		0.05409
			Gm13-4525673	13	4525673	0.29902	T/C	3.7238e-08		0.07893
			Gm13-4527227	13	4527227	0.26716	T/C	4.5841e-06		0.05409
			Gm13-4529761	13	4529761	0.30147	A/G	2.6105e-08		0.0808
			Gm13-4537241	13	4537241	0.26716	G/T	4.5841e-06		0.05409
			Gm13-4537667	13	4537667	0.26471	G/A	5.0527e-06		0.0536
			Gm13-4538812	13	4538812	0.26225	G/A	2.5458e-06		0.05745
			Gm13-4553337	13	4553337	0.18382	G/T	2.6011e-11		0.11799
	3	W1	Gm13-4559799	13	4559799	0.45833	G/A	3.821e-40	0.19	0.5557
			Gm13-4562505	13	4562505	0.45833	G/T	2.3689e-37		0.53586
			Gm13-4565454	13	4565454	0.3701	A/G	3.965e-13		0.14125
			Gm13-4625843	13	4625843	0.3701	G/A	3.965e-13		0.14125
			Gm13-4674747	13	4674747	0.40931	T/C	1.914e-16		0.18514
			Gm13-4680277	13	4680277	0.375	C/T	1.3663e-13		0.14725
			Gm13-4687210	13	4687210	0.41299	A/G	8.4145e-15		0.17643
			Gm13-4693000	13	4693000	0.36765	T/G	1.626e-12		0.13446
			Gm13-4693481	13	4693481	0.37255	T/C	4.9141e-12		0.12719
			Gm13-4737118	13	4737118	0.38971	A/G	6.4947e-09		0.08832
			Gm13-4739271	13	4739271	0.47549	T/C	7.0807e-20		0.25091
			Gm13-4801382	13	4801382	0.4902	T/C	3.23e-05		0.04428
			Gm13-4815748	13	4815748	0.49265	A/G	1.7276e-05		0.0476
			Gm13-4817327	13	4817327	0.4951	T/C	1.6597e-05		0.04772
			Gm13-4820193	13	4820193	0.44118	G/T	3.4507e-10		0.10389
			Gm13-4823194	13	4823194	0.4951	G/A	2.1797e-05		0.04624
			Gm13-4837680	13	4837680	0.49755	T/C	2.7494e-05		0.04508
			Gm13-4844973	13	4844973	0.45343	T/C	2.9367e-07		0.07842
			Gm13-4856656	13	4856656	0.42402	G/T	5.3891e-11		0.12581
			Gm13-4863014	13	4863014	0.36887	T/G	1.3029e-05		0.05797
			Gm13-4868978	13	4868978	0.37868	T/C	4.1417e-06		0.06407
			Gm13-4872502	13	4872502	0.29167	G/A	1.1194e-06		0.07107
			Gm13-4892000	13	4892000	0.23775	T/C	6.3153e-07		0.06434
			Gm13-4905331	13	4905331	0.31985	T/C	3.2326e-08		0.09027
			Gm13-4906858	13	4906858	0.3027	A/G	3.9231e-07		0.07671
			Gm13-4931285	13	4931285	0.26961	G/A	1.6977e-05		0.05345
			Gm13-4960788	13	4960788	0.41544	C/T	4.5728e-06		0.06424
			Gm13-4962355	13	4962355	0.28431	G/A	3.2349e-07		0.06979
			Gm13-4990249	13	4990249	0.39706	A/G	6.3495e-10		0.10061
			Gm13-5019533	13	5019533	0.41176	T/C	1.683e-07		0.07105
			Gm13-5020064	13	5020064	0.41176	C/T	1.683e-07		0.07105
			Gm13-5033835	13	5033835	0.45221	T/C	3.3053e-10		0.1159
			Gm13-5037429	13	5037429	0.39951	C/A	4.8953e-06		0.05376
			Gm13-5074933	13	5074933	0.16912	G/A	1.047e-07		0.07352
Pucbescence color	1	new	Gm03-47244893	3	47244893	0.17892	A/G	3.4579e-07	0.00	0.08298
			Gm06-16958979	6	16958979	0.24632	G/A	5.9137e-06		0.07579
			Gm06-17125849	6	17125849	0.26348	G/A	1.2181e-05		0.0718
			Gm06-17150008	6	17150008	0.26716	T/G	6.7677e-06		0.0749
			Gm06-17157267	6	17157267	0.25	A/G	5.9137e-06		0.07579
			Gm06-17157505	6	17157505	0.24632	T/C	5.9137e-06		0.07579
			Gm06-17157729	6	17157729	0.25	G/A	5.7972e-06		0.07593
			Gm06-17158185	6	17158185	0.25	C/T	6.818e-06		0.07552
			Gm06-17191512	6	17191512	0.47181	A/G	4.0195e-06		0.07831
			Gm06-17230927	6	17230927	0.28922	C/A	2.8884e-07		0.09572
			Gm06-17258654	6	17258654	0.3027	A/G	2.3472e-07		0.0971
			Gm06-17374540	6	17374540	0.20588	G/A	3.9892e-06		0.07891
			Gm06-17381807	6	17381807	0.3125	C/T	2.2285e-07		0.09745
			Gm06-17399306	6	17399306	0.3125	A/C	2.2285e-07		0.09745
			Gm06-17415336	6	17415336	0.32108	G/A	4.5521e-07		0.09277
			Gm06-17423011	6	17423011	0.2549	T/C	1.1091e-09		0.11951
			Gm06-17439782	6	17439782	0.29902	T/C	6.9589e-07		0.08992
			Gm06-17567713	6	17567713	0.20221	G/A	4.5357e-13		0.18869
			Gm06-17617727	6	17617727	0.24755	G/T	2.1545e-11		0.14621
			Gm06-17706724	6	17706724	0.41912	C/T	1.4467e-08		0.11601
			Gm06-17757554	6	17757554	0.26961	C/T	3.318e-07		0.0824
			Gm06-17818127	6	17818127	0.28676	A/G	4.7541e-07		0.09922
			Gm06-17853524	6	17853524	0.27206	A/G	1.9175e-07		0.0859
			Gm06-17899479	6	17899479	0.25	G/A	1.1832e-06		0.07436
			Gm06-17931024	6	17931024	0.25245	G/A	1.1832e-06		0.07436
			Gm06-17955804	6	17955804	0.42647	A/G	3.6812e-12		0.1736
			Gm06-18001325	6	18001325	0.31127	T/C	8.3851e-07		0.07653
			Gm06-18033759	6	18033759	0.48407	A/G	4.7612e-14		0.20516
			Gm06-18072886	6	18072886	0.23039	T/C	1.3692e-06		0.07444
	2	T locus	Gm06-18118558	6	18118558	0.40074	T/C	1.0846e-28	0.39	0.48189
			Gm06-18252495	6	18252495	0.40074	T/C	1.0846e-28		0.48189
			Gm06-18287848	6	18287848	0.47181	G/A	1.0846e-20		0.32339
			Gm06-18447419	6	18447419	0.41054	A/G	6.8944e-12		0.16911
			Gm06-18583273	6	18583273	0.48162	A/C	1.4102e-25		0.39616
			Gm06-18626436	6	18626436	0.48529	C/T	6.1778e-19		0.27455
			Gm06-18690983	6	18690983	0.48529	T/G	8.3592e-25		0.40256
			Gm06-18724519	6	18724519	0.46569	A/G	1.3277e-16		0.23175
			Gm06-18766611	6	18766611	0.34804	C/T	6.762e-21		0.30813
			Gm06-18810733	6	18810733	0.37132	A/G	1.8173e-18		0.2641
			Gm06-18916841	6	18916841	0.5	G/T	7.248e-11		0.13785
			Gm06-19057405	6	19057405	0.49142	G/A	1.7619e-07		0.09902
			Gm06-19282687	6	19282687	0.48897	A/G	4.6919e-07		0.09263
			Gm06-19316184	6	19316184	0.49142	A/G	4.1957e-07		0.09323
			Gm06-19540686	6	19540686	0.375	C/T	5.5433e-06		0.06471
			Gm06-19614585	6	19614585	0.47549	T/C	3.4864e-08		0.09692
			Gm06-20739900	6	20739900	0.40686	T/C	2.0132e-06		0.07102
1 The significant SNP located in one of the QTL intervals as reported previously (www.soybase.org)
2 GWAS_pn stand for the SNP was adjesnt to locus previously identified to be associated with number of pods per plant by previous GWA mapping
3 GWAS_pn stand for the SNP was adjesnt to locus previously identified to be associated with seed weight by previous GWA mapping
* means the QTL also adjesnt to locus previously identified to be associated with proten or oil content by previous GWA mapping
† means the loci associated with oil were also associated with protein content when FDR<0.1 was used as P-value threshold
