# Supplementary material for: Genomic consequences of selection and genome-wide association mapping in soybean
Source: BMC Genomics. 2015 Sep 3;16(1):671. doi: 10.1186/s12864-015-1872-y (PMC4559069; doi:10.1186/s12864-015-1872-y)
Supplement: Additional file 11: — The list of 342 soybean landraces and 1062 improved lines sampled in this study. (XLSX 78 kb) [file 12864_2015_1872_MOESM11_ESM.xlsx]

## Sheet: Sheet1
	Additional file 11 The list of 342 soybean landraces and 1062 improved lines sampled in this study.
		Landraces							Improved lines
PI	Country	Province	Geo-subgroup	MG	NJ cluster		ID	Name	Variety name	MG	NJ cluster
PI079617	China	Liaoning	NC	I	5		133	Zeeland ZFSelect 3027RA1	Zeeland	II	1
PI083945_3	Japan	unknown	Japan	I	2		135	Zeeland ZFSelect 830LL	Zeeland	II	4
PI317335	Japan	Hokkaido	Japan	I	2		136	Zeeland ZFSelect 291LS	Zeeland	II	1
PI358315C	Japan	Hokkaido	Japan	I	2		137	Zeeland ZFSelect 728LL	Zeeland	II	2
PI361087	Romania	unknown	other	I	6		138	Zeeland ZFSelect 2099LS	Zeeland	II	1
PI416751	Japan	Tohoku	Japan	I	2		140	Zeeland ZFSelect 725LS	Zeeland	II	6
PI438309	South Korea	unknown	South Korea	I	1		141	Zeeland ZFSelect 251LS	Zeeland	II	1
PI464923	China	Liaoning	NC	I	4		142	Zeeland ZFSelect 823LL	Zeeland	II	2
PI476345	Moldova	unknown	other	I	4		143	Zeeland ZFSelect 923LS	Zeeland	II	3
PI506609	Japan	Kyushu	Japan	I	2		144	Zeeland ZFSelect 1025LS	Zeeland	I	1
PI507521	Japan	Tohoku	Japan	I	2		145	Wellman W 4131(RR)	Wellman	II	4
PI507686C	Moldova	unknown	other	I	4		146	Wellman W 313	Wellman	II	4
PI562387	Japan	Iwate	Japan	I	2		147	Wellman W 4230RR)	Wellman	II	4
PI567417B	China	Shanxi	HHC	I	5		148	Wellman W 4030(RR)	Wellman	II	4
PI593971	Japan	Hokkaido	Japan	I	2		149	Wellman W 304	Wellman	II	8
PI594170B	Japan	Akita	Japan	I	2		150	Wellman W 4229(RR)	Wellman	II	4
PI597405D	Ukraine	Zaporizhzhya	Far East	I	4		151	Wellman W 294	Wellman	I	1
PI603408	China	Liaoning	NC	I	1		152	Wellman W 4227(RR)	Wellman	I	4
PI603546A	China	Shanxi	HHC	I	1		153	Wellman W 4127(RR)	Wellman	I	4
PI030599	China	Heilongjiang	NC	II	5		154	Wellman W 264	Wellman	I	1
PI054608_1	China	Liaoning	NC	II	2		155	Wellman W 3026R	Wellman	I	4
PI054873	China	Northeast China	NC	II	5		156	Wellman W 4125(RR)	Wellman	II	4
PI068436	China	Northeast China	NC	II	5		158	NK Brand S28-K1(RR)	Syngenta	II	7
PI068516	China	Northeast China	NC	II	5		159	NK Brand S28-B4(RR)	Syngenta	II	7
PI068709	China	Heilongjiang	NC	II	5		160	NK Brand S27-C4(RR)	Syngenta	II	8
PI068736	China	Northeast China	NC	II	5		161	NK Brand S26-E9(RR)	Syngenta	II	6
PI068765	China	Northeast China	NC	II	5		162	NK Brand S25-T8(RR)	Syngenta	II	6
PI068815	China	Heilongjiang	NC	II	5		163	NK Brand S20-Y2(RR)	Syngenta	II	8
PI069500	China	Northeast China	NC	II	5		164	NK Brand S19-A6(RR)	Syngenta	II	8
PI069512	China	Northeast China	NC	II	5		165	Steyer 3102R2	Steyer	II	4
PI070078	China	Northeast China	NC	II	2		166	Steyer 2803R2	Steyer	II	4
PI070197	China	Jilin	NC	II	5		167	Steyer 2702R2	Steyer	II	4
PI070458	China	Northeast China	NC	II	5		168	Steyer 2501R2	Steyer	II	4
PI080671	Japan	unknown	Japan	II	5		169	Steyer 2201R2	Steyer	II	4
PI081768	China	Northeast China	NC	II	3		170	Steyer 1901R2	Steyer	II	4
PI082263_3	South Korea	Seoul	South Korea	II	2		171	Steyer 1701R2	Steyer	I	4
PI084637	South Korea	Kyonggi	South Korea	II	2		172	Steyer 1501R2	Steyer	I	4
PI084666_1	South Korea	Kyonggi	South Korea	II	2		173	eMerge 289.TC	Schillinger	I	8
PI088313	China	Northeast China	NC	II	5		174	eMerge e2321	Schillinger	II	5
PI088468	China	Northeast China	NC	II	2		175	eMerge 235.T	Schillinger	II	4
PI088479	China	Jilin	NC	II	2		176	eMerge 209F.HPC	Schillinger	I	5
PI088495	China	Jilin	NC	II	4		177	Rupp RS 7311N	Rupp	II	4
PI088508	China	Northeast China	NC	II	5		178	Rupp RS 7291	Rupp	II	4
PI089000	China	Northeast China	NC	II	5		180	Rupp RS 7271N	Rupp	I	4
PI089003_1	China	Northeast China	NC	II	1		181	Rupp RS 7240N	Rupp	II	4
PI089005_5	China	Northeast China	NC	II	2		182	Rupp RS 7201N	Rupp	I	8
PI091109	China	Heilongjiang	NC	II	5		184	Renk RS322NR2	Renk	II	4
PI091120	China	Heilongjiang	NC	II	5		185	Renk RS282R2	Renk	II	4
PI091180	China	Liaoning	NC	II	4		186	Renk RS272NR2	Renk	I	4
PI092572	China	Jilin	NC	II	2		187	Renk RS261NR2	Renk	I	4
PI266806C	China	Hebei	HHC	II	5		188	Renk RS259NRR	Renk	II	8
PI291309D	China	Heilongjiang	NC	II	3		189	Renk RS241R2	Renk	II	8
PI291310C	China	Heilongjiang	NC	II	5		190	Renk RS222R2	Renk	II	4
PI361080	Russia	unknown	Far East	II	3		191	Renk RS210NR2	Renk	II	4
PI370057B	Russia	Primorye	Far East	II	5		192	Renk RS223RR	Renk	II	8
PI378670B	Moldova	unknown	other	II	6		193	Renk RS202NR2	Renk	II	8
PI391577	China	Jilin	NC	II	1		194	Renk RS181NR2	Renk	I	4
PI391578	China	Jilin	NC	II	2		195	Renk RS172NR2	Renk	I	4
PI391583	China	Jilin	NC	II	4		196	Renk RS140NR2	Renk	I	4
PI398296	South Korea	Kyonggi	South Korea	II	2		197	Pioneer 93Y22(RR)	Pioneer	II	6
PI404187	China	unknown	unknown	II	1		198	Pioneer 93Y05(RR)	Pioneer	II	6
PI407656	China	unknown	unknown	II	1		199	Pioneer 92Y80(RR)	Pioneer	II	6
PI407717	China	Jilin	NC	II	4		200	Pioneer 92Y53(RR)	Pioneer	I	6
PI416972	Japan	Kyushu	Japan	II	4		201	Pioneer 92Y51(RR)	Pioneer	II	6
PI417040B	China	unknown	unknown	II	2		202	Pioneer 92Y30(RR)	Pioneer	II	6
PI417242	China	unknown	unknown	II	1		203	Pioneer 92Y12(RR)	Pioneer	II	6
PI436562	China	unknown	unknown	II	1		204	NuTech NT-315	NuTech	II	6
PI437112A	Russia	Far East	Far East	II	2		205	NuTech NT-3310L	NuTech	II	8
PI437135B	Russia	Khabarovsk	Far East	II	4		206	NuTech NT-309CN	NuTech	I	8
PI437145B	Russia	Khabarovsk	Far East	II	2		207	NuTech NT-6285(RR)	NuTech	II	6
PI437326	Russia	Primorye	Far East	II	5		208	NuTech NT-3280L	NuTech	II	8
PI437347	Russia	Primorye	Far East	II	5		209	NuTech NT-6281(RR)	NuTech	II	4
PI437387	Russia	Primorye	Far East	II	5		210	NuTech NT-270CN	NuTech	II	1
PI437427A	Russia	Primorye	Far East	II	6		212	NuTech NT-3255L	NuTech	II	8
PI437431	Russia	Primorye	Far East	II	5		213	NuTech NT-242CN	NuTech	I	1
PI437435	Russia	Primorye	Far East	II	5		214	NuTech NT-6245(RR)	NuTech	II	8
PI437462A	Russia	Primorye	Far East	II	1		215	NuTech NT-3248L	NuTech	II	8
PI437477B	Russia	Primorye	Far East	II	2		216	NuTech NT-6244(RR)	NuTech	II	4
PI437485	Russia	Primorye	Far East	II	1		217	NuTech NT-3229L	NuTech	II	8
PI437513	Russia	Primorye	Far East	II	5		218	NuTech NT-6228(RR)	NuTech	I	4
PI437535	Ukraine	Dnipropetrovsk	Far East	II	5		219	NuTech NT-202	NuTech	II	8
PI437609B	China	unknown	unknown	II	5		220	NuTech NT-7199(RR)	NuTech	II	8
PI437647	China	unknown	unknown	II	5		221	NuTech NT-182	NuTech	II	8
PI437662	China	Jilin	NC	II	1		222	Mycogen 5N210R2	Mycogen	II	4
PI437711A	China	unknown	unknown	II	5		223	Mycogen 5N180R2	Mycogen	I	4
PI437788A	China	unknown	unknown	II	1		225	MSU E06331-T	MSU	II	2
PI437793	China	unknown	unknown	II	1		226	MSU E05181-T	MSU	I	1
PI437814A	China	Jilin	NC	II	6		227	MSU E09222LL	MSU	II	2
PI437838	Russia	Khabarovsk	Far East	II	4		235	MSU E07051	MSU	I	2
PI437848A	China	unknown	unknown	II	5		236	MCIA Power D-3	MCIA	II	2
PI437956B	China	unknown	unknown	II	5		237	MCIA 3011LL	MCIA	II	8
PI438011	China	unknown	unknown	II	5		238	MCIA 2811LL	MCIA	II	8
PI438019B	China	unknown	unknown	II	6		239	MCIA 2610NLL	MCIA	II	8
PI438076	China	unknown	unknown	II	2		240	MCIA Lenmor	MCIA	II	6
PI438083	China	unknown	unknown	II	5		241	MCIA 2409LL	MCIA	II	8
PI438103	China	unknown	unknown	II	4		242	MCIA 2310LL	MCIA	II	8
PI438164B	China	unknown	unknown	II	4		243	MCIA 2308N	MCIA	II	6
PI438175	China	unknown	unknown	II	5		244	MCIA 2323	MCIA	II	7
PI438227	China	unknown	unknown	II	5		245	MCIA 1711LL	MCIA	II	6
PI458505	China	Liaoning	NC	II	2		246	M&W 30Z30NRR2Y	M&W Seeds	II	8
PI458506	China	Liaoning	NC	II	2		247	M&W 29Z91NRR2Y	M&W Seeds	II	4
PI458508B	China	Liaoning	NC	II	2		248	M&W 29M61NRR	M&W Seeds	III	1
PI464915B	China	Jilin	NC	II	1		249	M&W 28M02NRR2Y	M&W Seeds	II	4
PI464917	China	Heilongjiang	NC	II	2		251	M&W 26M81RR	M&W Seeds	II	4
PI466749A	China	Shanghai	HHC	II	1		252	M&W 24Z42RR2Y	M&W Seeds	II	8
PI467322B	China	Jilin	NC	II	4		253	M&W 21Z10NRR2Y	M&W Seeds	I	1
PI467347	China	Jilin	NC	II	5		254	M&W 21A45RR	M&W Seeds	I	8
PI475814	China	Xinjiang	NC	II	1		255	M&W 20Z71NRR2Y	M&W Seeds	I	4
PI475820	China	Xinjiang	NC	II	1		256	Hyland HS 26RYS16	Hyland	II	4
PI476352B	Kyrgyzstan	unknown	Far East	II	5		257	Hyland HS 24RYS15	Hyland	I	8
PI479723	China	Jilin	NC	II	2		258	Hyland HS 24RYS01	Hyland	II	4
PI503340	China	Jilin	NC	II	2		259	Hyland HS 24RY05	Hyland	II	8
PI506942	Japan	Tohoku	Japan	II	2		260	Hyland HS 22RYS03	Hyland	II	4
PI507671	Russia	unknown	Far East	II	4		261	Hyland HS 18RYS13	Hyland	I	4
PI507694	Russia	unknown	Far East	II	4		262	Hyland HS 18RY09	Hyland	I	4
PI518711	China	Jilin	NC	II	4		263	Hyland HS 11RY07	Hyland	I	4
PI548300	China	Liaoning	NC	II	2		269	Great Lakes GL3069R2	Great Lakes	II	4
PI548356	North Korea	Pyongyang	North Korea	II	2		270	Great Lakes GL2949R2	Great Lakes	II	4
PI548360	North Korea	unknown	North Korea	II	2		271	Great Lakes GL2729R2	Great Lakes	I	4
PI548391	China	Liaoning	NC	II	2		272	Great Lakes GL2555R2	Great Lakes	I	4
PI548406	China	Jilin	NC	II	4		273	Great Lakes GL2345R2	Great Lakes	II	8
PI548411	China	Northeast China	NC	II	2		274	Great Lakes GL2019R2	Great Lakes	II	4
PI561298	China	unknown	unknown	II	4		275	Great Lakes GL1929R2	Great Lakes	II	8
PI567160	China	Heilongjiang	NC	II	5		276	Great Lakes GL1609R2	Great Lakes	II	4
PI567170A	China	Jilin	NC	II	4		277	G2 Genetics 7325(RR)	G2 Genetics	II	6
PI567302	China	Gansu	HHC	II	1		278	G2 Genetics 7328(RR)	G2 Genetics	II	6
PI567418A	China	Shanxi	HHC	II	1		279	G2 Genetics 7310(RR)	G2 Genetics	II	6
PI567525	China	Shandong	HHC	II	4		280	G2 Genetics 6311(RR)	G2 Genetics	II	6
PI567539	China	Shandong	HHC	II	1		281	G2 Genetics 7286(RR)	G2 Genetics	II	6
PI567550	China	Shandong	HHC	II	1		282	G2 Genetics 7282(RR)	G2 Genetics	II	6
PI567559	China	Shandong	HHC	II	1		283	G2 Genetics 7270(RR)	G2 Genetics	II	6
PI574478C	China	Heilongjiang	NC	II	4		284	G2 Genetics 7262(RR)	G2 Genetics	II	6
PI574480A	China	Liaoning	NC	II	1		285	G2 Genetics 7258(RR)	G2 Genetics	I	6
PI578363	China	unknown	unknown	II	1		286	G2 Genetics 7250(RR)	G2 Genetics	I	6
PI578380B	China	Heilongjiang	NC	II	5		287	G2 Genetics 7230(RR)	G2 Genetics	I	6
PI578412	China	Jilin	NC	II	2		288	G2 Genetics 7226(RR)	G2 Genetics	II	6
PI578419A	China	Jilin	NC	II	5		289	G2 Genetics 7229(RR)	G2 Genetics	II	6
PI578493	China	Jilin	NC	II	4		290	G2 Genetics 7212(RR)	G2 Genetics	II	4
PI578499A	China	unknown	unknown	II	1		291	G2 Genetics 7208(RR)	G2 Genetics	II	8
PI578504	China	Hunan	SC	II	1		292	Dyna-Gro 37RY33	Dyna-Gro	II	4
PI578505	China	Jilin	NC	II	4		293	Dyna-Gro 38RY32	Dyna-Gro	II	4
PI592927	China	unknown	unknown	II	1		294	Dyna-Gro 39RY30	Dyna-Gro	II	4
PI592928	China	unknown	unknown	II	1		295	Dyna-Gro 34RY27	Dyna-Gro	II	4
PI592932	China	Beijing	NC	II	4		296	Dyna-Gro 38RY23	Dyna-Gro	II	4
PI592936	China	Hebei	HHC	II	4		297	Dyna-Gro 38B21(RR)	Dyna-Gro	II	4
PI592938	China	Sichuan	SC	II	2		298	Dyna-Gro 35RY21	Dyna-Gro	II	4
PI593958	China	Jilin	NC	II	4		299	Dyna-Gro 36RY19	Dyna-Gro	I	4
PI594438	China	Sichuan	SC	II	1		300	Dyna-Gro 34RY17	Dyna-Gro	I	4
PI602490	China	Liaoning	NC	II	2		301	Dairyland DSR-2880/R2Y	Dairyland	II	4
PI603343B	China	Jilin	NC	II	4		302	Dairyland DST26-004/R2Y	Dairyland	I	4
PI603345	China	Jilin	NC	II	4		303	Dairyland DSR-2560/RR	Dairyland	II	4
PI603374	China	Jilin	NC	II	1		304	Dairyland DSR-2400	Dairyland	I	1
PI603389	China	Liaoning	NC	II	5		305	Dairyland DSR-2411/R2Y	Dairyland	II	8
PI603398A	China	Liaoning	NC	II	1		306	Dairyland DSR-2240/R2Y	Dairyland	II	4
PI603399	China	Liaoning	NC	II	1		307	Dairyland DSR-2105/R2Y	Dairyland	I	4
PI603405A	China	Liaoning	NC	II	4		308	Dairyland DSR-2011/RR	Dairyland	I	4
PI603412A	China	Liaoning	NC	II	1		309	Dairyland DSR-1808/R2Y	Dairyland	II	4
PI603429D	China	Nei Monggol	NC	II	1		310	D.F.Seeds DF75155-78	D.F. Seeds	II	1
PI603436B	China	Nei Monggol	NC	II	4		311	D.F.Seeds DF5321NR2Y	D.F. Seeds	II	4
PI603438C	China	Nei Monggol	NC	II	1		312	D.F.Seeds DF5313NR2Y	D.F. Seeds	II	4
PI603446	China	Nei Monggol	NC	II	1		313	D.F.Seeds DF9301NLL	D.F. Seeds	II	8
PI603463	China	Shandong	HHC	II	1		314	D.F.Seeds DF5292NR2Y	D.F. Seeds	II	4
PI603470	China	Shandong	HHC	II	1		315	D.F.Seeds DF5281R2Y/STS	D.F. Seeds	II	4
PI603658	China	Hunan	SC	II	1		317	D.F.Seeds DF272N	D.F. Seeds	II	8
PI603660	China	Hunan	SC	II	1		318	D.F.Seeds DF9261LL	D.F. Seeds	II	8
PI612730	China	Beijing	NC	II	4		319	D.F.Seeds DF8263RR/STS	D.F. Seeds	II	4
PI612733	China	Jilin	NC	II	2		320	D.F.Seeds DF8244RR	D.F. Seeds	II	4
PI639528B	Russian Federation	Primorye	Far East	II	2		321	D.F.Seeds DF155F	D.F. Seeds	II	1
PI639550E	Moldova		other	II	6		322	D.F.Seeds DF5242R2Y	D.F. Seeds	II	8
PI639559B	Ukraine		Far East	II	6		323	D.F.Seeds DF9231NLL	D.F. Seeds	II	8
FC031571	China	unknown	unknown	III	4		324	D.F.Seeds DF230N	D.F. Seeds	II	4
PI054591	China	Liaoning	NC	III	3		325	D.F.Seeds DF5221NR2Y	D.F. Seeds	II	8
PI054615_1	China	Jilin	NC	III	5		326	D.F.Seeds DF8225RR	D.F. Seeds	II	4
PI054620_2	China	Jilin	NC	III	5		327	D.F.Seeds DF5211NR2Y	D.F. Seeds	I	4
PI068423	China	Northeast China	NC	III	5		328	D.F.Seeds DF8205RR	D.F. Seeds	I	4
PI068470	China	Northeast China	NC	III	5		329	D.F.Seeds DF9201NLL	D.F. Seeds	II	8
PI068521_1	China	Heilongjiang	NC	III	5		330	D.F.Seeds DF5191R2Y/STS	D.F. Seeds	II	4
PI068523	China	Heilongjiang	NC	III	5		331	D.F.Seeds DF5201NR2Y	D.F. Seeds	II	4
PI068528	China	Northeast China	NC	III	5		332	D.F.Seeds DF5172NR2Y	D.F. Seeds	I	4
PI068604_1	China	Northeast China	NC	III	4		333	D.F.Seeds DF161STS	D.F. Seeds	I	3
PI068621	China	Heilongjiang	NC	III	5		334	D.F.Seeds DF9141NLL	D.F. Seeds	I	1
PI068731	China	Northeast China	NC	III	4		335	Citizens 1106	Citizens LLC	I	2
PI068732_1	China	Northeast China	NC	III	5		336	Citizens 1102	Citizens LLC	I	1
PI069995	China	Northeast China	NC	III	5		337	Citizens 1105	Citizens LLC	I	5
PI070080	China	Northeast China	NC	III	5		338	Citizens 1101	Citizens LLC	I	1
PI070201	China	Northeast China	NC	III	5		339	Nature's Genetics 2.4	Citizens LLC	II	5
PI070213	China	Jilin	NC	III	4		340	Citizens 1104	Citizens LLC	II	5
PI070541	China	Northeast China	NC	III	2		341	Nature's Genetics 2.0	Citizens LLC	II	2
PI070566	China	Jilin	NC	III	5		342	Citizens 1103	Citizens LLC	I	5
PI079616	China	Liaoning	NC	III	2		343	Nature's Genetics 1.4	Citizens LLC	I	2
PI079691_4	China	Heilongjiang	NC	III	3		344	Channel 2903R2	Channel Bio	II	4
PI079797	China	Northeast China	NC	III	5		345	Channel 2800R2	Channel Bio	II	4
PI080466_1	Japan	Hokkaido	Japan	III	2		346	Channel 2400R2	Channel Bio	II	4
PI080845_2	Japan	unknown	Japan	III	2		347	Channel 2305R2	Channel Bio	II	4
PI081041	Japan	Hokkaido	Japan	III	2		348	Channel 2000R2	Channel Bio	I	8
PI081785	Japan	Hokkaido	Japan	III	3		349	Burtch Strike 311R2	Burtch	II	4
PI082302	South Korea	Seoul	South Korea	III	2		351	Burtch Strike 282R2	Burtch	II	4
PI084631	South Korea	Kyonggi	South Korea	III	2		354	Bayside 222N	Bayside	II	6
PI084656	South Korea	Kyonggi	South Korea	III	4		355	Asgrow AG3231GENRR2Y	Asgrow	II	4
PI084908_2	North Korea	Pyongyang	North Korea	III	2		356	Asgrow AG3030GENRR2Y	Asgrow	III	4
PI084973	Japan	Saitama	Japan	III	2		357	Asgrow AG2931GENRR2Y	Asgrow	II	4
PI086006	Japan	Hokkaido	Japan	III	3		358	Asgrow AG2631GENRR2Y	Asgrow	II	8
PI086114	Japan	Hokkaido	Japan	III	6		359	Asgrow AG2431GENRR2Y	Asgrow	II	8
PI087026	South Korea	Kyongsang Puk	South Korea	III	2		360	Asgrow AG2430GENRR2Y	Asgrow	II	4
PI087618	North Korea	Hamgyong Puk	North Korea	III	2		361	Asgrow AG2330GENRR2Y	Asgrow	II	4
PI087620	North Korea	Hamgyong Puk	North Korea	III	2		362	Asgrow AG2232GENRR2Y	Asgrow	I	8
PI087634	Japan	Saitama	Japan	III	2		363	Asgrow AG2031GENRR2Y	Asgrow	I	8
PI088306	China	Northeast China	NC	III	4		364	Asgrow AG1931GENRR2Y	Asgrow	I	8
PI088448	China	Northeast China	NC	III	2		365	Wellman W 4132(RR)	Wellman	II	4
PI088783	China	Northeast China	NC	III	6		366	Wellman W 4133(RR)	Wellman	III	8
PI088788	China	Liaoning	NC	III	1		367	Wellman W 4032(RR)	Wellman	III	4
PI088809	North Korea	Pyongan Puk	North Korea	III	2		368	Wellman PB3019VNRR2	Wellman	II	4
PI089061_2	China	Northeast China	NC	III	2		369	Wellman W 4129(RR)	Wellman	I	4
PI089773	China	Hebei	HHC	III	1		370	Wellman W 284	Wellman	II	8
PI090486	China	Beijing	NC	III	3		371	Steyer 2801R2	Steyer	II	4
PI090499_1	China	Hebei	HHC	III	5		372	Steyer 2001R2	Steyer	I	4
PI090566	China	Jilin	NC	III	5		373	Steyer 1910RR	Steyer	I	4
PI090576_1	China	Jilin	NC	III	5		374	Steyer 1810RR	Steyer	I	5
PI091083	South Korea	unknown	South Korea	III	2		375	Stewart 3000R2	Stewart	II	4
PI091089	China	Jilin	NC	III	4		376	Stewart 2909R2	Stewart	II	4
PI091100_3	China	Jilin	NC	III	4		377	Stewart 2977R2	Stewart	III	4
PI091160	China	Liaoning	NC	III	6		378	Stewart 2700R2	Stewart	II	4
PI091165	China	Liaoning	NC	III	2		379	Stewart 2677R2	Stewart	II	4
PI091340	China	Hebei	HHC	III	1		380	Stewart 2500R2	Stewart	I	4
PI091349	China	Hebei	HHC	III	1		381	Schillinger XD2810	Schillinger	II	4
PI092618	China	Jilin	NC	III	4		382	Schillinger 289.TC	Schillinger	II	8
PI092641	China	Jilin	NC	III	6		383	Schillinger 209F.HPC	Schillinger	I	5
PI092718_2	China	Jilin	NC	III	4		384	Rupp RS 4263	Rupp	II	4
PI092728	China	Jilin	NC	III	5		385	Rupp RS 7251N	Rupp	II	4
PI093563	China	Jilin	NC	III	2		386	Rupp RS 4259	Rupp	I	4
PI095740	South Korea	Cholla Puk	South Korea	III	2		387	Rupp RS 7244	Rupp	II	4
PI096787	North Korea	Hwanghae Puk	North Korea	III	2		388	Rupp RS 7220	Rupp	I	4
PI096927	North Korea	Hwanghae Puk	North Korea	III	2		389	Rupp RS 4200N	Rupp	I	4
PI097139	North Korea	Hwanghae Puk	North Korea	III	4		390	Renk RS290NR2	Renk	II	4
PI103088	China	Henan	HHC	III	1		391	Renk RS271NR2	Renk	I	4
PI157397	South Korea	Kyonggi	South Korea	III	2		392	Renk RS161NR2	Renk	I	1
PI196153	Japan	unknown	Japan	III	2		393	Pioneer 93Y20(RR)	Pioneer	II	6
PI209331	Japan	Hokkaido	Japan	III	3		394	Pioneer 92Y72(RR)	Pioneer	II	6
PI209334	Japan	Hokkaido	Japan	III	3		395	Pioneer 92Y20(RR)	Pioneer	II	6
PI232992	Japan	Fukui	Japan	III	3		396	Pioneer 91Y80(RR)	Pioneer	I	3
PI253661B	China	unknown	unknown	III	6		397	NuTech NT-7309(RR)	NuTech	II	5
PI404168	China	unknown	unknown	III	1		398	NuTech NT-7297(RR)	NuTech	III	1
PI404182	China	unknown	unknown	III	1		399	NuTech NT-2707RR	NuTech	II	4
PI407655C	China	unknown	unknown	III	5		400	NuTech NT-7251(RR)	NuTech	I	8
PI407659B	China	unknown	unknown	III	1		401	NuTech NT-7269(RR)	NuTech	II	8
PI407730	China	Beijing	NC	III	1		402	NuTech NT-2660RN	NuTech	II	7
PI417077	Japan	Kyushu	Japan	III	4		403	NuTech NT-7222(RR)	NuTech	I	4
PI424005	South Korea	Kyonggi	South Korea	III	4		404	NuTech NT-6224(RR)	NuTech	III	8
PI424078	South Korea	Kangwon	South Korea	III	1		405	NuTech NT-1808RN	NuTech	II	8
PI436684	China	Liaoning	NC	III	2		406	NK Brand S23-A8(RR)	NK Brand	I	6
PI437110A	Russia	Far East	Far East	III	1		407	NK Brand S21-B1(RR)	NK Brand	II	6
PI437129B	Russia	Irkutsk	Far East	III	2		413	MCIA 1809LL	MCIA	II	4
PI437321	Russia	Primorye	Far East	III	1		414	M&W 29Z71RR2Y	M&W Seeds	III	4
PI437367	Russia	Primorye	Far East	III	2		415	M&W 27C01RR	M&W Seeds	I	4
PI437422	Russia	Primorye	Far East	III	2		416	M&W 25J25RR	M&W Seeds	I	8
PI437476	Russia	Primorye	Far East	III	2		417	Hyland HS 23R55	Hyland	II	4
PI437487	China	unknown	unknown	III	5		418	Hyland HS 19RY03	Hyland	II	4
PI437578	China	unknown	unknown	III	4		419	Hyland HS 16RYS12	Hyland	I	8
PI437605A	China	unknown	unknown	III	5		420	Heritage 2941CR2	Heritage	I	4
PI437685D	China	unknown	unknown	III	1		421	Heritage 2812CR2	Heritage	I	4
PI437776	China	unknown	unknown	III	5		422	Heritage 2712CR2	Heritage	II	4
PI437863B	China	unknown	unknown	III	4		423	Heritage 2621CR2	Heritage	II	4
PI438047	China	unknown	unknown	III	6		424	Heritage 2502CR2	Heritage	II	4
PI438112B	China	unknown	unknown	III	6		425	Great Lakes GL2715R2	Great Lakes	II	4
PI438259B	China	unknown	unknown	III	2		426	Great Lakes GL2449R2	Great Lakes	II	4
PI438310	North Korea	unknown	North Korea	III	4		427	Great Lakes GL1819R2	Great Lakes	I	4
PI458510	China	Liaoning	NC	III	4		428	G2 Genetics 7330(RR)	G2 Genetics	II	6
PI468408B	China	Shandong	HHC	III	4		429	G2 Genetics 7290(RR)	G2 Genetics	II	6
PI468919	China	Liaoning	NC	III	1		430	G2 Genetics 7283(RR)	G2 Genetics	I	6
PI475783B	China	Shanxi	HHC	III	4		431	G2 Genetics 7288(RR)	G2 Genetics	II	6
PI475812B	China	Xinjiang	NC	III	2		432	G2 Genetics 6279(RR)	G2 Genetics	III	6
PI475822C	China	Xinjiang	NC	III	1		433	G2 Genetics 7260(RR)	G2 Genetics	I	6
PI479735	China	Jilin	NC	III	5		434	G2 Genetics 7255(RR)	G2 Genetics	II	6
PI490765	China	Hebei	HHC	III	1		435	Dyna-Gro 38RY28	Dyna-Gro	II	4
PI490766	China	Hebei	HHC	III	1		436	Dyna-Gro 33D27(RR)	Dyna-Gro	II	8
PI506859	Japan	Hokuriku	Japan	III	2		437	Dyna-Gro 36RY24	Dyna-Gro	I	8
PI507091	Japan	Kanto	Japan	III	2		438	Dyna-Gro 33RY23	Dyna-Gro	I	8
PI507293B	Japan	Hokuriku	Japan	III	2		439	Dairyland DSR-3265/RR	Dairyland	II	3
PI507429	Japan	Kanto	Japan	III	2		440	Dairyland DSR-2930/R2Y	Dairyland	II	4
PI507471	Japan	Kanto	Japan	III	1		441	Dairyland DSR-2727/R2Y	Dairyland	I	4
PI507473	Japan	Kanto	Japan	III	1		442	Dairyland DSR-2375/R2Y	Dairyland	I	4
PI532463B	China	Hebei	HHC	III	1		443	Dairyland DSR-234/RR	Dairyland	I	4
PI538386A	China	Hebei	HHC	III	1		444	Dairyland DSR-2200/RR	Dairyland	II	4
PI548313	Russia	Khabarovsk	Far East	III	5		445	Dairyland DSR-2132/R2Y	Dairyland	II	4
PI548317	China	Hebei	HHC	III	1		446	Dairyland DSR-2118	Dairyland	II	5
PI548318	China	Jilin	NC	III	4		447	Dairyland DSR-199/RRSTS	Dairyland	I	4
PI548335	Japan	unknown	Japan	III	2		448	Dairyland DSR-1807/R2Y	Dairyland	II	4
PI548340	China	Heilongjiang	NC	III	5		449	Dairyland DSR-1710/R2Y	Dairyland	I	4
PI548348	China	Heilongjiang	NC	III	4		450	D.F.Seeds DF8311RR	D.F. Seeds	II	4
PI548362	China	unknown	unknown	III	4		451	D.F.Seeds DF5291NR2Y	D.F. Seeds	II	4
PI548365	China	Heilongjiang	NC	III	5		452	D.F.Seeds DF9281NLLEx	D.F. Seeds	II	8
PI548383	China	Heilongjiang	NC	III	5		453	D.F.Seeds DF9262NLL	D.F. Seeds	II	8
PI549021A	China	Liaoning	NC	III	2		454	D.F.Seeds DF8257NRR	D.F. Seeds	II	8
PI549041A	China	Liaoning	NC	III	1		455	D.F.Seeds DF222 Super2	D.F. Seeds	II	5
PI561310	China	unknown	unknown	III	5		456	D.F.Seeds DF142F	D.F. Seeds	I	2
PI561321	China	unknown	unknown	III	5		457	D.F.Seeds DF8193RR/STS	D.F. Seeds	II	4
PI561370	China	Shanxi	HHC	III	4		458	D.F.Seeds DF9161LL	D.F. Seeds	I	4
PI567351B	China	Gansu	HHC	III	1		459	Channel 2500R2	Channel Bio	II	4
PI567361	China	Ningxia	NC	III	1		460	Channel 2401R2	Channel Bio	I	8
PI567366A	China	Ningxia	NC	III	1		461	Beck/XL 325NR™*	Beck/XL	III	6
PI567404A	China	Shaanxi	HHC	III	4		462	Beck/XL 322NR™*	Beck/XL	II	6
PI567424A	China	Shanxi	HHC	III	1		463	Beck/XL EX 6002™*	Beck/XL	I	6
PI567425B	China	Shanxi	HHC	III	1		464	Beck/XL 299NR™*	Beck/XL	I	8
PI567435B	China	Shanxi	HHC	III	1		465	Beck/XL 294NR™*	Beck/XL	I	6
PI567486B	China	Hebei	HHC	III	1		466	Beck/XL EX 6013™*	Beck/XL	I	6
PI567510A	China	Hebei	HHC	III	1		467	Beck/XL 275NR™*	Beck/XL	I	6
PI567515	China	Shandong	HHC	III	1		468	Beck/XL 242NR™*	Beck/XL	I	6
PI567541B	China	Shandong	HHC	III	1		469	Beck/XL 244NR™*	Beck/XL	II	6
PI567547	China	Shandong	HHC	III	1		470	Beck 306NL	Beck	II	8
PI567558	China	Shandong	HHC	III	1		471	Asgrow AG3130GENRR2Y	Asgrow	II	4
PI567576	China	Shandong	HHC	III	1		472	Asgrow AG2830GENRR2Y	Asgrow	II	4
PI567583A	China	Shandong	HHC	III	1		473	Asgrow AG2530GENRR2Y	Asgrow	I	4
PI567599	China	Shandong	HHC	III	1		474	Asgrow AG2130GENRR2Y	Asgrow	I	1
PI567603A	China	Shandong	HHC	III	1		475	Asgrow AG1830GENRR2Y	Asgrow	I	4
PI567624	China	Henan	HHC	III	1		476	Asgrow AG1730GENRR2Y	Asgrow	I	4
PI578494B	China	Shanxi	HHC	III	1		477	Asgrow AG1631GENRR2Y	Asgrow	I	8
PI592942	China	Shandong	HHC	III	2		478	Zeeland ZFSelect 831LS	Zeeland	II	3
PI592952	China	Henan	HHC	III	1		479	Zeeland ZFSelect 930LL	Zeeland	II	2
PI594456A	China	Sichuan	SC	III	1		480	Zeeland ZFSelect 829LS	Zeeland	II	1
PI594467	China	Sichuan	SC	III	1		482	Wellman W 4036(RR)	Wellman	III	6
PI597478B	South Korea	unknown	South Korea	III	4		483	Wellman W 4035(RR)	Wellman	III	4
PI602492	China	Liaoning	NC	III	4		484	Wellman W 354	Wellman	III	6
PI603392	China	Liaoning	NC	III	4		485	Wellman W 344	Wellman	III	1
PI603402	China	Liaoning	NC	III	2		486	Wellman W 4033(RR)	Wellman	III	4
PI603421B	China	Nei Monggol	NC	III	1		487	Wellman W 4031(RR)	Wellman	III	4
PI603428C	China	Nei Monggol	NC	III	1		488	Wellman W 4929(RR)	Wellman	III	4
PI603442	China	Nei Monggol	NC	III	1		489	Wellman W 3026(RR)	Wellman	II	4
PI603451A	China	Shandong	HHC	III	1		490	Wellman W 4024(RR)	Wellman	II	4
PI603456	China	Shandong	HHC	III	1		491	Wellman W 4123(RR)	Wellman	II	4
PI603477A	China	Shandong	HHC	III	1		492	Stewart 3277R2	Stewart	III	4
PI603488	China	Shandong	HHC	III	1		493	Stewart 3177R2	Stewart	III	4
PI603497	China	Shandong	HHC	III	1		494	Stewart 3111R2	Stewart	III	4
PI603502A	China	Shaanxi	HHC	III	1		495	Stewart 2877R2	Stewart	III	4
PI603549	China	Shanxi	HHC	III	1		496	Stewart 2477R2	Stewart	II	4
PI603552	China	Shanxi	HHC	III	1		497	Stewart 2277R2	Stewart	II	4
PI603556	China	Shanxi	HHC	III	1		498	Renk RS300NR2	Renk	III	4
PI603562B	China	Shanxi	HHC	III	1		499	Renk RS277NRR	Renk	III	5
PI603567A	China	Shanxi	HHC	III	1		500	Renk RS230NLL	Renk	III	8
PI603576A	China	Shanxi	HHC	III	1		501	Renk RS270NR2	Renk	II	4
PI603719C	China	Sichuan	SC	III	1		502	Renk RS200NR2	Renk	II	4
PI603911B	North Korea	unknown	North Korea	III	2		503	Renk RS204NRR	Renk	II	4
PI603915C	North Korea	unknown	North Korea	III	2		504	Renk RS180R2	Renk	II	4
							505	Renk RS170LL	Renk	II	4
							506	Renk RS179NRR	Renk	II	8
							507	Renk RS160NR2	Renk	II	4
							508	Pioneer 93Y51(RR)	Pioneer	III	6
							509	G2 Genetics 7339(RR)	NuTech	III	6
							510	G2 Genetics 7333(RR)	NuTech	III	6
							511	NuTech NT-7316(RR)	NuTech	III	8
							512	NuTech NT-7282(RR)	NuTech	III	8
							513	NuTech NT-7277(RR)	NuTech	II	8
							515	G2 Genetics 6247(RR)	NuTech	II	6
							516	NuTech NT-6211(RR)	NuTech	II	7
							517	NuTech NT-6204(RR)	NuTech	II	4
							519	G2 Genetics 7186(RR)	NuTech	II	6
							520	NK Brand S30-F5(RR)	NK Brand	III	6
							521	NK Brand S27-L4(RR)	NK Brand	III	6
							522	NK Brand S24-J1(RR)	NK Brand	II	6
							523	NK Brand S21-N6(RR)	NK Brand	II	6
							530	Monsanto RY2919 RR2Y	Monsanto	II	4
							531	Monsanto RY2809 RR2Y	Monsanto	III	4
							536	M&W X-238	M&W Seeds	II	3
							537	M&W X-235	M&W Seeds	II	5
							538	M&W 23M81NRR	M&W Seeds	II	8
							540	Hyland HXR2Y04	Hyland	II	4
							541	Hyland RR Roll	Hyland	II	8
							544	Hyland HXR2Y08	Hyland	II	4
							546	Hyland Sherwin	Hyland	II	1
							547	Great Lakes GL3259R2	Great Lakes	III	4
							549	Great Lakes GL3049R2	Great Lakes	III	4
							550	Great Lakes GL2859R2	Great Lakes	III	4
							551	Dyna-Gro 35RY33	Dyna-Gro	III	4
							552	Dyna-Gro 37A31(RR)	Dyna-Gro	III	8
							553	Dyna-Gro V25N9RR	Dyna-Gro	II	8
							554	Dyna-Gro 34RY24	Dyna-Gro	II	4
							555	Dyna-Gro 38G23(RR)	Dyna-Gro	II	4
							556	Dyna-Gro V20N8RR	Dyna-Gro	II	4
							558	Dyna-Gro 37R17(RR)	Dyna-Gro	II	1
							559	Dairyland DSR-3017/R2Y	Dairyland	III	4
							560	Dairyland DSR-2929/RR	Dairyland	III	3
							561	Dairyland DSR-2770/RR	Dairyland	II	4
							562	Dairyland DST25-003/R2Y	Dairyland	II	4
							563	Dairyland DSR-22/STS-UL	Dairyland	II	2
							564	Dairyland DST22-006/R2Y	Dairyland	II	4
							565	Dairyland DSR-1850/RRSTS	Dairyland	II	4
							566	D.F.Seeds DF8322NDRR	D.F. Seeds	III	1
							567	D.F.Seeds DF5311NRR2	D.F. Seeds	III	4
							568	D.F.Seeds DF5271NVRR2	D.F. Seeds	II	4
							573	D.F.Seeds DF8275RR	D.F. Seeds	III	4
							575	D.F.Seeds DF5241RR2N	D.F. Seeds	II	4
							576	D.F.Seeds DF9223LL	D.F. Seeds	III	8
							578	D.F.Seeds DF181N	D.F. Seeds	II	3
							579	Croplan 2878RR2Y	Croplan	III	4
							580	Croplan RC 2517RR	Croplan	II	8
							581	Croplan RC 2068RR	Croplan	II	8
							583	Channel 2901R2	Channel Bio	III	4
							585	Channel 2551R	Channel Bio	II	4
							588	Beck 342NR	Beck's	III	8
							589	Beck 296NR	Beck's	II	4
							590	Beck 274NR	Beck's	II	5
							591	Beck 257NR	Beck's	II	4
							592	Asgrow AG3239 RR2Y	Asgrow	III	4
							593	Asgrow AG3139 RR2Y	Asgrow	III	4
							595	Asgrow AG3039 RR2Y	Asgrow	III	4
							596	Asgrow AG2939 RR2Y	Asgrow	III	4
							597	Asgrow AG2839 RR2Y	Asgrow	III	4
							598	Asgrow AG2606 RR	Asgrow	II	4
							599	Asgrow AG2406 RR	Asgrow	II	8
							600	Asgrow AG2204 RR	Asgrow	II	4
							601	Asgrow AG2108 RR	Asgrow	II	4
							602	Asgrow AG2002 RR	Asgrow	II	8
							603	Asgrow AG1703 RR	Asgrow	II	4
							604	Asgrow AG1506 RR	Asgrow	II	4
							605	Zeeland ZFSelect 726LL	Zeeland	II	2
							606	Zeeland ZFSelect 625LL	Zeeland	II	2
							610	Wellman W 3431RR	Wellman	III	4
							611	Wellman W 3526RR	Wellman	II	4
							612	Wellman W 3223RR	Wellman	II	4
							613	Vigoro V31N8RR	Vigoro	III	7
							614	Vigoro V28N8RR	Vigoro	II	8
							615	Vigoro V27N8RR	Vigoro	II	8
							616	Vigoro V25N9RR	Vigoro	II	8
							617	Vigoro V239RR	Vigoro	II	4
							618	Vigoro V22N8RR	Vigoro	II	4
							619	Vigoro V21N8RR	Vigoro	II	8
							620	Vigoro V18N8RS	Vigoro	II	3
							621	Trelay 2311(RR)	Trelay	III	8
							622	Trelay 2299(RR)	Trelay	III	8
							623	Trelay 2277(RR)	Trelay	II	4
							624	Trelay 2252(RR)	Trelay	II	8
							625	Trelay 2214(RR)	Trelay	II	8
							626	Trelay 2195(RR)	Trelay	II	1
							627	Trelay 2166(RR)	Trelay	II	7
							628	Rupp RS 4314RR	Rupp	III	4
							629	Rupp RS 4298N(RR)	Rupp	III	1
							630	Rupp RS 4271RR	Rupp	III	4
							631	Rupp RS 4263RR	Rupp	III	4
							632	Rupp RS 4245N(RR)	Rupp	III	8
							633	Rupp RS 4200N(RR)	Rupp	II	4
							634	Rupp RS 4203RR	Rupp	II	5
							635	Renk RS265NRR	Renk	II	4
							636	Renk RS247NRR	Renk	III	8
							637	Renk RS239RR	Renk	III	4
							639	Pioneer 93M42(RR)	Pioneer	III	8
							640	Pioneer 92M61(RR)	Pioneer	III	6
							641	Pioneer 91M91(RR)	Pioneer	II	6
							642	G2 Genetics 7311(RR)	NuTech	III	6
							643	NuTech NT-7296(RR)	NuTech	III	4
							644	NuTech NT-7289(RR)	NuTech	II	3
							645	G2 Genetics 7278(RR)	NuTech	III	6
							646	NuTech NT-7274RR	NuTech	II	4
							647	NuTech NT-7261RR	NuTech	III	5
							648	NuTech NT-6242(RR)	NuTech	III	4
							649	NuTech NT-6193(RR)	NuTech	II	1
							650	G2 Genetics 6178(RR)	NuTech	II	6
							651	NK Brand S29-J6(RR)	NK Brand	III	6
							652	NK Brand XR2584(RR)	NK Brand	II	6
							653	NK Brand S20-P3(RR)	NK Brand	II	6
							654	NK Brand S17-B5(RR)	NK Brand	II	6
							655	NK Brand S14-A7(RR)	NK Brand	I	4
							663	Midwest GR3104(RR)	Midwest	III	7
							664	Midwest GR2934(RR)	Midwest	III	8
							665	Midwest GR2437(RR)	Midwest	III	1
							666	Midwest GR2131(RR)	Midwest	II	4
							669	Latham L2883R	Latham	III	8
							670	Latham L2740R	Latham	III	5
							671	Latham L2635R	Latham	III	4
							672	Latham L2303R	Latham	III	4
							673	Latham L2285R	Latham	II	4
							674	Latham L2085R	Latham	II	8
							675	Hyland Seeds HS 26RS23	Hyland	III	8
							676	Hyland Seeds HS 24R45	Hyland	III	4
							677	Hyland Seeds HS 22R60	Hyland	II	4
							678	Great Lakes GL3449RR	Great Lakes	III	8
							679	Great Lakes GL3139RR	Great Lakes	III	8
							680	Great Lakes GL2899V2(RR)	Great Lakes	III	4
							681	Great Lakes GL2662RR	Great Lakes	III	4
							682	Great Lakes GL2506RR	Great Lakes	III	4
							683	Great Lakes GL2339RR	Great Lakes	II	5
							684	Great Lakes GL2119RR	Great Lakes	II	4
							685	Great Lakes GL1919RR	Great Lakes	II	4
							686	Great Lakes GL1809RR	Great Lakes	II	4
							687	Dyna-Gro 38B31(RR)	Dyna-Gro	III	7
							688	Dyna-Gro 39R29(RR)	Dyna-Gro	II	8
							689	Dyna-Gro 34Y25(RR)	Dyna-Gro	III	8
							692	Dyna-Gro 31D20(RR)	Dyna-Gro	II	8
							693	Dyna-Gro 36B14(RR)	Dyna-Gro	II	4
							694	Dairyland DSR 3155/RR	Dairyland	III	8
							695	Dairyland DSR 2929/RR	Dairyland	II	3
							696	Dairyland DSR 2770/RR	Dairyland	III	4
							697	Dairyland DST 25-002/RR	Dairyland	II	4
							698	Dairyland DSR 2300/RR	Dairyland	II	4
							700	Dairyland DSR 2118	Dairyland	II	5
							701	Dairyland DSR 2000/RRSTS	Dairyland	II	3
							702	Dairyland DSR 1850/RRSTS	Dairyland	II	4
							703	D.F.Seeds DF8322DRR	D.F. Seeds	III	1
							704	D.F.Seeds DF8275XRR	D.F. Seeds	III	4
							705	D.F.Seeds DF8276NRR	D.F. Seeds	II	5
							706	D.F.Seeds DF8242RR	D.F. Seeds	II	4
							707	D.F.Seeds DF8226NRR	D.F. Seeds	II	5
							708	D.F.Seeds DF8193XRR	D.F. Seeds	II	4
							711	Crow's C1816R	Crow's	II	8
							713	Beck 307NRR	Beck	III	1
							717	Bayside 250RR	Bayside	III	8
							718	Bayside 210RR	Bayside	II	7
							719	Bayside 217NRR	Bayside	II	8
							720	Bayside 215RR	Bayside	II	8
							721	Bayside 197NRR	Bayside	II	4
							722	Asgrow AG3205(RR)	Asgrow	III	4
							723	Asgrow AG3101(RR)	Asgrow	III	4
							724	Asgrow AG3006(RR)	Asgrow	III	4
							725	Asgrow AG2909(RR)	Asgrow	II	4
							726	Asgrow AG2802(RR)	Asgrow	III	8
							727	Asgrow AG2607(RR)	Asgrow	III	8
							728	Asgrow DKB26-53RR/STS	Asgrow	III	4
							733	Asgrow AG1906(RR)	Asgrow	II	8
							734	Asgrow AG1802(RR)	Asgrow	II	4
							737	Asgrow AG1406(RR)	Asgrow	II	1
							738	Asgrow AG1403(RR)	Asgrow	I	8
							739	Lucky Lion		II	2
							741	Zeeland ZFSelect 261 LL	Zeeland	II	2
							743	Zeeland ZFSelect 252 LL	Zeeland	II	2
							745	Zeeland ZFSelect 722 LS	Zeeland	II	1
							758	Trelay 31L77(RR)	Trelay	III	4
							759	Trelay 2276(RR)	Trelay	III	7
							760	Trelay 2251(RR)	Trelay	III	8
							761	Trelay 2233(RR)	Trelay	II	4
							762	NK Brand S33-A8(RR)	Syngenta	III	8
							763	NK Brand S32-E2(RR)	Syngenta	III	6
							764	NK Brand S30-D4(RR)	Syngenta	III	6
							765	NK Brand S25-D3	Syngenta	III	2
							766	NK Brand S23-H2(RR)	Syngenta	II	6
							767	NK Brand S19-L7(RR)	Syngenta	II	5
							768	NK Brand S19-R5(RR)	Syngenta	II	6
							769	NK Brand S17-P9(RR)	Syngenta	I	6
							770	Stine 3128-4(RR)	Stine	III	7
							771	Stine 2062-4(RR)	Stine	II	4
							772	Stine 1932-4(RR)	Stine	II	8
							774	Rupp RS 4275RR	Rupp	III	8
							776	Rupp RS 4232NRR	Rupp	II	5
							778	Rupp RS 4170RR	Rupp	II	1
							783	Renk RS217RR	Renk	II	5
							785	Renk RS187NRR	Renk	II	4
							786	Renk RS185RR	Renk	II	8
							787	Pioneer 93M43(RR)	Pioneer	III	6
							788	Pioneer 93M12(RR)	Pioneer	III	8
							789	Pioneer 93M11(RR)	Pioneer	III	6
							790	Pioneer 92M91(RR)	Pioneer	III	6
							791	Pioneer 92M76(RR)	Pioneer	III	6
							792	Pioneer 92M54(RR)	Pioneer	III	6
							793	Pioneer 92M34(RR)	Pioneer	II	4
							794	Pioneer 92M33(RR)	Pioneer	II	6
							795	Pioneer 92M11(RR)	Pioneer	II	6
							796	Pioneer 91M80(RR)	Pioneer	II	3
							797	NuTech NT-7345(RR)	NuTech	III	4
							798	NuTech NT-5325(RR)	NuTech	III	8
							799	NuTech NT-3299RR/SCN	NuTech	III	4
							800	NuTech NT-2777RR/SCN	NuTech	III	8
							801	NuTech NT-5277(RR)	NuTech	III	8
							802	NuTech NT-6253(RR)	NuTech	II	4
							803	NuTech NT-2324RR/SCN	NuTech	III	8
							804	NuTech NT-7227(RR)	NuTech	II	8
							805	NuTech NT-2219RR	NuTech	II	8
							806	NuTech NT-6199(RR)	NuTech	II	5
							807	NuTech NT-2220RR	NuTech	III	4
							811	Midwest GR3102(RR)	Midwest	III	4
							812	Midwest GR2933(RR)	Midwest	III	8
							814	MCIA OH 201	MCIA	III	1
							815	Legacy 31R10RR	Legacy	III	7
							816	Legacy 29M61RR	Legacy	III	1
							817	Legacy 26M81RR	Legacy	III	4
							818	Legacy 25R20RR	Legacy	III	8
							820	Latham L2875R	Latham	III	4
							821	Latham L2646R	Latham	III	4
							822	Latham L2538R	Latham	III	8
							823	Latham L2348R	Latham	II	5
							824	Latham E2338R	Latham	III	8
							830	Helena 2477(RR)	Helena	III	8
							831	Helena 2074(RR)	Helena	II	4
							833	Great Lakes GL3309RR	Great Lakes	III	6
							834	Great Lakes GL3239RR	Great Lakes	III	8
							835	Great Lakes GL2929RR	Great Lakes	III	8
							836	Great Lakes GL2719RR	Great Lakes	III	5
							838	Great Lakes GL2439RR	Great Lakes	II	8
							839	Great Lakes GL2302RR	Great Lakes	II	4
							841	Great Lakes GL1907RR	Great Lakes	II	4
							855	D.F. Seeds DF 8323NRR	D.F. Seeds	III	8
							859	D.F. Seeds DF 8266NRR	D.F. Seeds	II	8
							865	D.F. Seeds DF 8214RR	D.F. Seeds	II	4
							866	D.F. Seeds DF 8213NRR	D.F. Seeds	II	8
							869	D.F. Seeds DF 8192RR/STS	D.F. Seeds	II	4
							870	Crow's C3142R	Crow's	III	4
							871	Crow's C2515R	Crow's	III	8
							872	Croplan RC2620(RR)	Croplan	III	8
							873	Croplan RC2300(RR)	Croplan	II	8
							874	Croplan RC2287(RR)	Croplan	III	5
							875	Croplan RT2092(RR)	Croplan	II	8
							876	Croplan RC2020(RR)	Croplan	II	4
							877	Croplan RC1700(RR)	Croplan	II	8
							878	Beck 286NRR	Beck's	III	8
							879	Bayside 260RR	Bayside	II	1
							880	Asgrow AG2906(RR)	Asgrow	III	7
							881	Asgrow DKB28-52(RR)	Asgrow	III	8
							883	Asgrow DKB24-52(RR)	Asgrow	II	8
							885	Asgrow AG2107(RR)	Asgrow	II	4
							886	E06149	MSU	II	2
							887	E06151	MSU	III	2
							888	E06158	MSU	III	2
							889	E06159	MSU	III	1
							890	E06161	MSU	III	1
							891	E06162	MSU	III	1
							892	E06163	MSU	II	1
							893	E06164	MSU	III	1
							894	E06165	MSU	II	1
							895	E06167	MSU	III	1
							896	E06168	MSU	II	1
							897	E06176	MSU	II	1
							898	E06179	MSU	II	1
							899	E06185	MSU	III	1
							900	E06186	MSU	II	1
							901	E06189	MSU	III	1
							902	E06201-T	MSU	III	1
							903	E06202-T	MSU	III	1
							904	E06220-T	MSU	II	1
							905	E06228	MSU	II	2
							906	E06240	MSU	III	2
							907	E06243	MSU	II	2
							908	E06246	MSU	III	2
							909	E06250-T	MSU	III	1
							910	E06252-T	MSU	II	1
							911	E06266-T	MSU	III	1
							912	E06267-T	MSU	III	1
							913	E06274-T	MSU	III	1
							914	E06282	MSU	III	2
							915	E06283	MSU	III	2
							916	E06295	MSU	II	1
							917	E06299	MSU	II	1
							918	E06308	MSU	III	1
							919	E06311-T	MSU	II	2
							920	E06314-T	MSU	II	2
							921	E06315-T	MSU	III	2
							922	E06317-T	MSU	II	2
							923	E06318-T	MSU	II	2
							924	E06327-T	MSU	II	2
							925	E06334-T	MSU	III	2
							926	E06338-T	MSU	III	5
							927	E06370	MSU	III	1
							928	E06372	MSU	II	1
							929	E06374	MSU	II	1
							930	E06380	MSU	III	5
							931	E06381	MSU	III	5
							932	E06902	MSU	II	2
							933	E06936	MSU	II	2
							934	DF222	MSU	II	5
							935	IA2021	MSU	II	1
							936	IA2052	MSU	II	1
							937	PARKER	MSU	II	1
							938	E07008	MSU	II	1
							939	E07011	MSU	II	1
							941	E07014	MSU	II	2
							942	E07017	MSU	III	2
							943	E07020	MSU	III	2
							944	E07021	MSU	III	2
							945	E07038	MSU	III	2
							946	E07039	MSU	III	2
							947	E07040	MSU	II	2
							948	E07048	MSU	II	2
							949	E07049	MSU	III	2
							950	E07052	MSU	III	2
							951	E07059	MSU	III	2
							952	E07063	MSU	III	2
							953	E07068	MSU	II	2
							954	E07073	MSU	III	2
							956	E07078	MSU	III	2
							957	E07079	MSU	III	2
							958	E07080	MSU	III	2
							959	E07082	MSU	III	2
							960	E07083	MSU	III	2
							961	E07087	MSU	II	2
							962	E07090	MSU	III	2
							963	E07097	MSU	III	2
							964	E07111	MSU	III	2
							965	E07125-T	MSU	II	2
							966	E07131-T	MSU	II	2
							967	E07135-T	MSU	III	2
							968	E07139-T	MSU	II	2
							969	E07147-T	MSU	III	2
							970	E07152-T	MSU	II	2
							971	E07154-T	MSU	II	2
							972	E07156-T	MSU	III	2
							973	E07159-T	MSU	III	2
							974	E07160-T	MSU	II	2
							975	E07166-T	MSU	III	2
							976	E07168-T	MSU	II	2
							977	E07175	MSU	II	2
							978	E07176	MSU	II	2
							979	E07181	MSU	III	2
							981	E07075	MSU	III	2
							982	E08330-T	MSU	II	2
							983	E08316-T	MSU	II	1
							984	E08311-T	MSU	II	1
							985	E08297	MSU	III	2
							986	E08295	MSU	III	2
							987	E08290	MSU	II	2
							988	E08289	MSU	III	2
							989	E08286	MSU	III	2
							990	E08284	MSU	II	2
							991	E08281	MSU	III	2
							992	E08263	MSU	II	1
							993	E08262	MSU	II	1
							994	E08260	MSU	II	2
							995	E08259	MSU	II	2
							996	E08258	MSU	II	2
							997	E08257	MSU	II	2
							998	E08256	MSU	III	2
							999	E08255	MSU	II	2
							1000	E08254	MSU	II	2
							1001	E08253	MSU	II	2
							1002	E08252	MSU	II	2
							1003	E08246	MSU	II	2
							1004	E08245	MSU	III	2
							1005	E08244	MSU	II	2
							1006	E08243	MSU	III	2
							1007	E08242	MSU	II	2
							1008	E08241	MSU	II	2
							1009	E08239	MSU	III	2
							1010	E08235	MSU	II	2
							1011	E08230	MSU	II	3
							1012	E08222	MSU	II	1
							1013	E08221	MSU	II	1
							1014	E08218	MSU	II	1
							1015	E08217	MSU	II	1
							1016	E08214	MSU	II	2
							1017	E08213	MSU	II	2
							1018	E08209	MSU	II	2
							1019	E08208	MSU	II	2
							1020	E08206	MSU	II	2
							1021	E08204	MSU	II	2
							1022	E08185	MSU	II	2
							1023	E08177	MSU	II	1
							1024	E08169	MSU	III	6
							1025	E08168	MSU	II	6
							1026	E08161	MSU	III	6
							1027	E08148	MSU	III	1
							1028	E08142	MSU	II	2
							1029	E08135	MSU	II	2
							1030	E08130	MSU	II	2
							1031	E08116	MSU	II	2
							1032	E08108	MSU	III	2
							1033	E08063	MSU	III	1
							1034	E08062	MSU	III	1
							1035	E08061	MSU	III	1
							1036	E08060	MSU	II	1
							1037	E08059	MSU	III	1
							1038	E08052	MSU	III	1
							1039	E08041	MSU	III	1
							1040	E08037	MSU	II	1
							1041	E08028	MSU	III	2
							1042	E08024	MSU	III	2
							1043	E08020	MSU	III	2
							1044	E08015	MSU	III	1
							1045	E08005	MSU	II	1
							1046	E08004	MSU	III	1
							1047	E09218	MSU	I	2
							1048	E09217	MSU	I	2
							1049	E09216	MSU	I	2
							1050	E09215	MSU	I	2
							1051	E09213	MSU	I	2
							1052	E09211	MSU	I	2
							1053	E09210	MSU	I	2
							1054	E09209	MSU	I	2
							1055	E09207	MSU	I	2
							1056	E09198	MSU	I	2
							1057	E09196	MSU	I	2
							1058	E09193	MSU	I	2
							1059	E09181	MSU	I	2
							1060	E09178	MSU	I	2
							1061	E09175	MSU	I	2
							1062	E09171	MSU	II	2
							1063	E09168	MSU	I	2
							1064	E09167	MSU	I	6
							1065	E09166	MSU	II	6
							1066	E09165	MSU	I	6
							1067	E09164	MSU	I	2
							1068	E09147	MSU	I	2
							1069	E09145	MSU	I	2
							1070	E09142	MSU	II	2
							1071	E09138	MSU	II	2
							1072	E09137	MSU	I	2
							1073	E09134	MSU	I	2
							1074	E09131	MSU	I	2
							1075	E09128	MSU	I	2
							1076	E09127	MSU	I	2
							1077	E09122	MSU	II	2
							1078	E09119	MSU	I	2
							1079	E09114	MSU	I	2
							1080	E09113	MSU	II	2
							1081	E09112	MSU	II	2
							1082	E09111	MSU	II	2
							1083	E09110	MSU	II	2
							1084	E09109	MSU	II	2
							1085	E09108	MSU	I	2
							1086	E09107	MSU	I	2
							1087	E09100	MSU	I	2
							1088	E09099	MSU	I	2
							1089	E09098	MSU	I	2
							1090	E09095	MSU	I	2
							1091	E09094	MSU	I	2
							1092	E09093	MSU	II	2
							1093	E09092	MSU	II	2
							1094	E09091	MSU	I	2
							1095	E09090	MSU	II	2
							1096	E09089	MSU	II	2
							1097	E09088	MSU	II	2
							1098	E09087	MSU	I	2
							1099	E09086	MSU	II	2
							1100	E09085	MSU	II	2
							1101	E09082	MSU	I	6
							1102	E09081	MSU	I	6
							1103	E09041	MSU	II	2
							1104	E09040	MSU	I	1
							1105	E09036	MSU	II	1
							1106	E09026	MSU	II	6
							1107	E09024	MSU	II	6
							1108	E09019	MSU	I	2
							1109	E09018	MSU	II	2
							1110	E09014	MSU	II	2
							1111	E09003-T	MSU	I	2
							1112	E09001-T	MSU	I	2
							1113	IA3024	MSU	II	4
							1114	IA2094	MSU	I	6
							1115	E10311	MSU	II	6
							1116	E10310	MSU	II	6
							1117	E10306	MSU	I	6
							1118	E10304	MSU	II	6
							1119	E10302	MSU	I	6
							1120	E10300	MSU	II	6
							1121	E10299	MSU	II	6
							1122	E10296	MSU	II	6
							1123	E10289	MSU	I	6
							1124	E10273	MSU	I	2
							1125	E10269	MSU	I	2
							1126	E10267	MSU	I	2
							1127	E10266	MSU	I	2
							1128	E10265	MSU	II	2
							1129	E10264	MSU	I	2
							1130	E10261	MSU	I	2
							1131	E10256	MSU	I	2
							1132	E10254	MSU	I	2
							1133	E10253	MSU	I	2
							1134	E10252	MSU	II	2
							1135	E10243	MSU	I	2
							1136	E10236	MSU	I	2
							1137	E10232	MSU	II	2
							1138	E10215	MSU	I	2
							1139	E10214	MSU	I	2
							1140	E10213	MSU	I	2
							1141	E10208	MSU	I	2
							1142	E10202	MSU	II	2
							1143	E10197	MSU	I	2
							1144	E10193	MSU	I	6
							1145	E10177	MSU	II	2
							1146	E10176	MSU	II	2
							1147	E10175	MSU	II	2
							1148	E10174	MSU	II	2
							1149	E10173	MSU	II	2
							1150	E10170	MSU	II	6
							1151	E10169	MSU	II	6
							1152	E10166	MSU	II	2
							1153	E10159	MSU	II	2
							1154	E10152	MSU	II	2
							1155	E10151	MSU	II	2
							1156	E10150	MSU	I	2
							1157	E10149	MSU	II	2
							1158	E10148	MSU	II	2
							1159	E10147	MSU	II	2
							1160	E10146	MSU	II	2
							1161	E10145	MSU	I	2
							1162	E10144	MSU	I	2
							1163	E10143	MSU	II	2
							1164	E10142	MSU	II	2
							1165	E10141	MSU	II	2
							1166	E10139	MSU	I	2
							1167	E10136	MSU	II	2
							1168	E10131	MSU	II	2
							1169	E10130	MSU	I	2
							1170	E10118	MSU	I	2
							1171	E10116	MSU	I	2
							1172	E10109	MSU	II	1
							1173	E10099	MSU	I	2
							1174	E10095	MSU	I	2
							1175	E10078	MSU	II	2
							1176	E10076	MSU	II	2
							1177	E10057	MSU	I	2
							1178	E10055	MSU	I	2
							1179	E10051	MSU	I	2
							1180	E10036	MSU	I	2
							1181	E10033	MSU	I	2
							1182	E10022	MSU	II	2
							1183	E10015	MSU	II	2
							1184	E10013	MSU	I	2
							2012-1	E11042	MSU	II	2
							2012-2	E11050	MSU	I	2
							2012-3	E11053	MSU	II	2
							2012-4	E11059	MSU	III	2
							2012-5	E11060	MSU	III	2
							2012-6	E11095	MSU	II	2
							2012-7	E11101	MSU	III	2
							2012-8	E11103	MSU	II	2
							2012-9	E11117	MSU	II	2
							2012-10	E11128	MSU	II	1
							2012-11	E11131	MSU	I	1
							2012-12	E11132	MSU	II	1
							2012-13	E11133	MSU	II	1
							2012-14	E11140	MSU	II	1
							2012-15	E11151	MSU	II	2
							2012-16	E11160	MSU	II	2
							2012-17	E11218	MSU	II	2
							2012-18	E11220	MSU	II	1
							2012-19	E11238	MSU	II	1
							2012-20	E11241	MSU	II	1
							2012-21	E11255	MSU	II	2
							2012-22	E11256LS	MSU	II	2
							2012-23	E11259LL	MSU	II	2
							2012-24	E11264LL	MSU	II	2
							2012-25	E11265LL	MSU	I	2
							2012-26	E11267LL	MSU	II	2
							2012-27	E11268LL	MSU	II	2
							2012-28	E11269LL	MSU	II	2
							2012-29	E11270LL	MSU	II	2
							2012-30	E11274LS	MSU	I	2
							2012-31	E11281LS	MSU	I	2
							2012-32	E11290LL	MSU	II	2
							2012-33	E11291LL	MSU	II	2
							2012-34	E11295LL	MSU	I	2
							2012-35	E11299LL	MSU	II	2
							2012-36	E11300LL	MSU	II	2
							2012-37	E11308	MSU	II	2
							2012-38	E11311	MSU	II	2
							2012-39	E11321	MSU	I	2
							2012-40	E11322	MSU	II	2
							2012-41	E11327	MSU	II	2
							2012-42	E11332	MSU	II	2
							2012-43	E11348	MSU	II	2
							2012-44	E11353	MSU	II	1
							2012-45	E11368	MSU	II	6
							2012-46	E11390LL	MSU	II	2
							2012-47	E11391LL	MSU	I	2
							2012-48	E11393	MSU	II	2
							2012-49	E11394	MSU	II	2
							2012-50	E11395	MSU	II	2
							2012-51	E11396	MSU	II	2
							2012-52	E11398	MSU	II	2
							2012-53	E11399	MSU	II	2
							2012-54	E11401	MSU	II	2
							2012-55	E11402	MSU	II	2
							2012-56	E11412	MSU	I	2
							2012-57	E11415	MSU	I	2
							2012-58	E11417	MSU	II	2
							2012-59	E11425	MSU	II	2
							2012-60	E11426	MSU	II	2
							2012-61	E11428	MSU	II	2
							2012-62	E11430	MSU	II	2
							2012-63	E11431	MSU	II	2
							2012-64	AgVenture/VPMAXX23K3RR		II	6
							2012-65	AgVenture/VPMAXX24C6RR		II	6
							2012-66	AsgrowAG1832GENRR2Y		II	4
							2012-67	AsgrowAG2433GENRR2Y		II	8
							2012-68	AsgrowAG2632GENRR2Y		II	4
							2012-69	AsgrowAG2733GENRR2Y		II	4
							2012-70	AsgrowAG2933GENRR2Y		II	4
							2012-71	BurtchStrike233R2		I	6
							2012-72	BurtchStrike293R2		II	4
							2012-73	BurtchStrike313R2		III	4
							2012-75	Channel2306R2		II	4
							2012-76	Channel2402R2		II	8
							2012-79	CitizensCT1112		II	4
							2012-80	CitizensCT1202		II	1
							2012-81	CitizensCT1203		II	1
							2012-82	CitizensCT1205		II	1
							2012-85	D.F.SeedsDF155-78F		II	1
							2012-86	D.F.SeedsDF161NSTS/HP		I	3
							2012-87	D.F.SeedsDF191FG		II	1
							2012-88	D.F.SeedsDF242N/S		II	8
							2012-89	D.F.SeedsDF5192NR2Y		I	6
							2012-91	D.F.SeedsDF5263R2Y/STS		II	4
							2012-92	D.F.SeedsDF5264NR2Y		II	4
							2012-93	D.F.SeedsDF5272NR2Y/STS		II	4
							2012-94	D.F.SeedsDF5273NR2Y		II	4
							2012-95	D.F.SeedsDF5303NR2Y		II	4
							2012-97	D.F.SeedsDF5315NR2Y		II	6
							2012-98	HylandHS28RYS28		II	4
							2012-99	HylandHX27RYS34		II	4
							2012-100	HylandHX30RYS35		III	4
							2012-101	M&W22R51RR		I	4
							2012-102	M&W23X34NRR2Y		II	4
							2012-103	M&W27M21NRR2Y		II	4
							2012-104	MCIA2212LL		II	8
							2012-105	MCIA2512LL		I	8
							2012-106	Mycogen5N284R2		II	4
							2012-107	NKBrandS23-P8		II	4
							2012-108	NKBrandS24-K2		II	4
							2012-109	NKBrandS27-H6		II	6
							2012-110	NKBrandS28-U7		II	6
							2012-111	NKBrandS30-E9		II	4
							2012-112	NuTechNT-3183L		II	4
							2012-113	NuTechNT-3223L		II	8
							2012-114	NuTechNT-3243L		II	8
							2012-115	NuTechNT-3273L		II	8
							2012-116	NuTechNT-3323L		I	8
							2012-117	Pioneer92Y22(RR)		II	6
							2012-118	Pioneer92Y32(RR)		II	6
							2012-119	Pioneer92Y74(RR)		II	6
							2012-120	Pioneer92Y83(RR)		II	6
							2012-121	Pioneer92Y91(RR)		II	6
							2012-122	Pioneer93Y24(RR)		II	8
							2012-123	RenkRS153NR2		I	8
							2012-124	RenkRS183NR2		II	4
							2012-125	RenkRS213NR2		II	8
							2012-126	RenkRS263NR2		I	8
							2012-127	RenkRS323NR2		II	4
							2012-128	RuppRS7172N		I	4
							2012-129	RuppRS7277N		I	4
							2012-130	RuppRS7352N		II	4
							2012-131	RuppRS7xp102		II	4
							2012-132	RuppRS7xp023		II	4
							2012-133	Specialty2595CR2		II	4
							2012-134	Specialty3151CR2		II	4
							2012-135	Specialty3200CR2		III	4
							2012-136	Steyer2202R2		I	4
							2012-137	Steyer2902R2		II	4
							2012-138	Steyer3103R2		III	4
							2012-139	Steyer3205R2		III	4
							2012-140	WellmanW4326(RR)		II	4
							2012-147	ZeelandZFSelect1125LL		II	4
							2012-152	D.F.SeedsDF9142NLL		I	4
							2012-154	D.F.SeedsDF9181NLL		II	4
							2012-155	D.F.SeedsDF9221NLL		II	8
							2012-156	D.F.SeedsDF9251NLL		II	8
							2012-157	D.F.SeedsDF9311NLL		I	8
							2012-158	D.F.SeedsDFEX2.8NLL		I	8
							2012-161	DairylandDSR-2190/R2Y		I	4
							2012-162	DairylandDSR-2677/R2Y		II	4
							2012-163	DairylandDSR-2799/R2Y		II	4
							2012-164	DairylandDSR-2995/R2Y		III	4
							2012-165	DairylandDSR-3019/R2Y		II	4
							2012-166	Dyna-GroS18RY33		I	4
							2012-167	Dyna-GroS23RY63		II	8
							2012-168	Dyna-GroS24RY73		II	8
							2012-169	Dyna-GroS27RY03		II	4
							2012-170	Dyna-GroS31RY93		II	4
							2012-175	G2Genetics1191(RR)		I	6
							2012-176	G2Genetics1272(RR)		II	6
							2012-177	G2Genetics1311(RR)		II	6
							2012-178	G2Genetics7183(RR)		I	6
							2012-180	G2Genetics7243(RR)		II	6
							2012-181	G2Genetics7273(RR)		II	6
							2012-182	G2Genetics7323(RR)		III	6
							2012-183	GreatLakesGL1849R2		II	4
							2012-184	GreatLakesGL2289R2		II	4
							2012-185	GreatLakesGL2569R2		II	8
							2012-186	GreatLakesGL2739R2		II	4
